# Supplementary material for: Local intestinal microbiota response and systemic effects of feeding black soldier fly larvae to replace soybean meal in growing pigs
Source: Sci Rep. 2021 Jul 23;11:15088. doi: 10.1038/s41598-021-94604-8 (PMC8302639; doi:10.1038/s41598-021-94604-8)
Supplement: Supplementary file 2 — Supplementary File S1 [file 41598_2021_94604_MOESM2_ESM.xlsx]

## Sheet: Information
Supplementary file S1: Relative abundance and list of identified bacterial genera by differential abundance analysis of microbiome data
Relative abundance of microbiome generated with 16S rRNA V3 region sequenced by Illumina Mi-Seq from digesta samples of jejunum and ileum to evaluate the microbiota response to SBM substitution with BSF in pig diet
	Tab	Content
	2	Rel_AbunD_Jej_Ile
	3	Metadata
List of identified bacterial genera by DAA with significant differential abundance (FDR< 0.05 with fold change > 5) along with list of shared and unique bacterial genera in both the small intestinal locations
	Tab	Content
	4	Jej_BSFvsSBM_FDR<0.05_FC>5
	5	Ile_BSFvsSBM_FDR<0.05_FC>5
	6	List of shared and unique bacterial genera in both the small intestinal locations
Key
	Discriminating microbial genera identified with redundancy analysis that are shared between jejunal and ileal digesta samples of pigs fed SBM or BSF based diet.

## Sheet: 2_Rel_AbunD_Jej_Ile
Genus (Aggregated)	Taxonomy	Combined Abundance	I15A_TAGGCATG-GCGTAAGA Abundance	J20E_CGTACTAG-AAGGAGTA Abundance	I19A_CTCTCTAC-ACTGCATA Abundance	J21A_CGTACTAG-GCGTAAGA Abundance	J28E_AGGCAGAA-GTAAGGAG Abundance	J3E_TAAGGCGA-TATCCTCT Abundance	I22E_CTCTCTAC-AGAGTAGA Abundance	J12E_CGTACTAG-ACTGCATA Abundance	I9E_TAGGCATG-TATCCTCT Abundance	I28E_CAGAGAGG-ACTGCATA Abundance	J44E_GGACTCCT-CTCTCTAT Abundance	J39A_TCCTGAGC-AAGGAGTA Abundance	J2A_TAAGGCGA-CTCTCTAT Abundance	I21A_CTCTCTAC-TATCCTCT Abundance	J33E_TCCTGAGC-ACTGCATA Abundance	J15A_CGTACTAG-CTCTCTAT Abundance	J42A_GGACTCCT-ACTGCATA Abundance	J9E_TAAGGCGA-GCGTAAGA Abundance	J19A_CGTACTAG-GTAAGGAG Abundance	I44E_GCTACGCT-CTCTCTAT Abundance	I20E_CTCTCTAC-CTCTCTAT Abundance	J22E_CGTACTAG-CTAAGCCT Abundance	J29A_AGGCAGAA-AAGGAGTA Abundance	I2A_GGACTCCT-AAGGAGTA Abundance	I3E_GGACTCCT-GCGTAAGA Abundance	I39A_CAGAGAGG-GCGTAAGA Abundance
Streptococcus	D_0__Bacteria, D_1__Firmicutes, D_2__Bacilli, D_3__Lactobacillales, D_4__Streptococcaceae, D_5__Streptococcus	2576175	0.35	0.16	0.25	0.24	0.13	0.11	0.05	0.05	0.37	0.13	0.05	0.21	0.36	0.13	0.23	0.16	0.55	0.12	0.26	0.34	0.37	0.03	0.35	0.39	0.41	0.63
Lactobacillus	D_0__Bacteria, D_1__Firmicutes, D_2__Bacilli, D_3__Lactobacillales, D_4__Lactobacillaceae, D_5__Lactobacillus	920012	0.00809	0.09	0.000459	0.08	0.13	0.08	0.04	0.1	0.03	0.05	0.08	0.64	0.11	0.00845	0.22	0.16	0.06	0.12	0.00967	0.06	0.02	0.09	0.16	0.02	0.02	0.06
Corynebacterium 1	D_0__Bacteria, D_1__Actinobacteria, D_2__Actinobacteria, D_3__Corynebacteriales, D_4__Corynebacteriaceae, D_5__Corynebacterium 1	785143	0.000189	0.25	0.000179	0.000721	0.04	0.27	0.07	0.28	0.14	0.15	0.32	0.00106	0.000791	0.000132	0.19	0.000223	0.00079	0.28	0.00043	0.2	0.08	0.31	0.000745	0.000136	0.12	0.000946
Sarcina	D_0__Bacteria, D_1__Firmicutes, D_2__Clostridia, D_3__Clostridiales, D_4__Clostridiaceae 1, D_5__Sarcina	614839	0.000132	0.000538	0.06	0.12	6.93e-05	0.00241	6.03e-05	0.00872	0.000475	3.99e-05	2.68e-05	0.03	0.15	0.2	0.000172	0.58	0.02	0.000649	0.37	1.44e-05	0.00627	0.00143	0.0018	0.00774	0.00384	0.0048
Actinobacillus	D_0__Bacteria, D_1__Proteobacteria, D_2__Gammaproteobacteria, D_3__Pasteurellales, D_4__Pasteurellaceae, D_5__Actinobacillus	507577	7.32e-05	0.02	0.1	0.27	0.07	0.02	0.27	0.03	0.08	0.07	0.000241	3.22e-05	0.04	0.03	0.00601	0.00225	0.000757	0.00273	0.00158	0.05	0.2	0.00188	0.02	0.12	0.0091	0.0002
Enterococcus	D_0__Bacteria, D_1__Firmicutes, D_2__Bacilli, D_3__Lactobacillales, D_4__Enterococcaceae, D_5__Enterococcus	453938	0.000138	0.14	0.00329	0.00224	0.14	0.08	0.06	0.12	0.03	0.07	0.12	0.01	0.03	0.000803	0.05	0.00166	0.06	0.09	0.00769	0.07	0.15	0.14	0.00356	0.02	0.02	0.000744
Clostridium sensu stricto 1	D_0__Bacteria, D_1__Firmicutes, D_2__Clostridia, D_3__Clostridiales, D_4__Clostridiaceae 1, D_5__Clostridium sensu stricto 1	410697	0.03	0.000242	0.13	0.00976	0.00188	0.000662	0.33	0.00064	0.06	0.16	0.000229	0.00329	0.02	0.04	0.00128	0.04	0.0019	0.000999	0.04	0.01	0.07	0.00346	0.04	0.08	0.09	0.00118
Escherichia-Shigella	D_0__Bacteria, D_1__Proteobacteria, D_2__Gammaproteobacteria, D_3__Enterobacteriales, D_4__Enterobacteriaceae, D_5__Escherichia-Shigella	371033	0.3	0.000404	0.00083	0.01	0.000236	0.000306	0.00113	0.00013	0.03	0.02	0.000237	0.00761	0.0015	0.34	0.000718	5.34e-05	0.000653	0.000617	0.000223	0.00134	0.00198	0.000349	0.00608	0.04	0.09	0.17
Romboutsia	D_0__Bacteria, D_1__Firmicutes, D_2__Clostridia, D_3__Clostridiales, D_4__Peptostreptococcaceae, D_5__Romboutsia	370480	0.03	0.000362	0.19	0.08	0.06	0.000161	0.00564	2.53e-05	0.02	0.05	0.000409	0.0018	0.08	0.14	0.00193	0.00494	0.000706	0.000736	0.01	0.00606	0.00776	0.00219	0.06	0.12	0.02	0.000833
Turicibacter	D_0__Bacteria, D_1__Firmicutes, D_2__Erysipelotrichia, D_3__Erysipelotrichales, D_4__Erysipelotrichaceae, D_5__Turicibacter	323688	0.24	0.000757	0.11	0.000985	0.03	5.37e-05	0.02	3.62e-05	0.04	0.05	0.000321	0.000299	0.02	0.02	0.00116	0.000949	0.000598	0.000347	0.02	0.00515	0.00465	0.00402	0.08	0.09	0.02	0.0024
Oceanobacillus	D_0__Bacteria, D_1__Firmicutes, D_2__Bacilli, D_3__Bacillales, D_4__Bacillaceae, D_5__Oceanobacillus	232257	2.82e-05	0.06	5.12e-05	4.69e-05	0.03	0.1	0.02	0.07	0.05	0.03	0.1	1.47e-05	8.37e-05	3.48e-05	0.06	8.98e-05	2.66e-05	0.12	0.000131	0.04	0.00724	0.1	0.000151	3.22e-05	0.02	2.69e-05
Bacillus	D_0__Bacteria, D_1__Firmicutes, D_2__Bacilli, D_3__Bacillales, D_4__Bacillaceae, D_5__Bacillus	228475	3.66e-05	0.04	0.000213	0.00039	0.02	0.12	0.03	0.13	0.03	0.04	0.12	9.97e-05	0.000384	0.000108	0.02	0.000374	0.000139	0.05	0.000792	0.05	0.01	0.11	0.000503	0.000199	0.04	0.0002
Globicatella	D_0__Bacteria, D_1__Firmicutes, D_2__Bacilli, D_3__Lactobacillales, D_4__Aerococcaceae, D_5__Globicatella	209254	0	0.09	2.31e-05	2.47e-05	0.06	0.06	0.02	0.07	0.01	0.03	0.08	8.79e-06	1.44e-05	2.43e-05	0.02	2.18e-05	2.88e-05	0.07	5.99e-05	0.05	0.01	0.08	3.59e-05	6.99e-06	0.02	3.36e-06
Weissella	D_0__Bacteria, D_1__Firmicutes, D_2__Bacilli, D_3__Lactobacillales, D_4__Leuconostocaceae, D_5__Weissella	145757	0.000744	0.02	0.000354	0.00251	0.06	0.04	0.02	0.03	0.01	0.02	0.03	0.00068	0.00041	0.000563	0.02	0.000167	0.07	0.04	0.000417	0.02	0.00419	0.03	0.000196	4.9e-05	0.00926	9.91e-05
Veillonella	D_0__Bacteria, D_1__Firmicutes, D_2__Negativicutes, D_3__Selenomonadales, D_4__Veillonellaceae, D_5__Veillonella	145209	0.000623	0.05	0.00678	0.00999	0.0076	0.00215	0.000327	0.00333	0.00328	0.000574	0.00267	0.00401	0.04	0.00206	0.00252	0.00333	0.05	0.00605	0.06	0.0072	0.01	0.000327	0.03	0.01	0.000701	0.02
Phaseolus acutifolius (tepary bean)	D_0__Bacteria, D_1__Cyanobacteria, D_2__Oxyphotobacteria, D_3__Chloroplast, D_4__Phaseolus acutifolius (tepary bean), D_5__Phaseolus acutifolius (tepary bean)	74601	2.82e-06	5.98e-06	0.01	0.01	1.02e-05	8.27e-06	0	3.62e-06	4.61e-06	0	0	0.00403	0.02	0.00278	1.49e-05	0.01	0.00751	7.01e-06	0.07	0	0	0	0.02	0.00216	0	0.00665
Gemella	D_0__Bacteria, D_1__Firmicutes, D_2__Bacilli, D_3__Bacillales, D_4__Family XI, D_5__Gemella	65343	0.00106	0.00577	0.00628	0.00817	0.02	0.00287	0.000669	0.00508	0.000424	0.00356	0.00138	0.00126	0.02	0.000831	0.00168	0.000869	0.00116	0.00319	0.03	0.00459	0.000434	0.0015	0.01	0.00269	0.00101	0.01
Actinomyces	D_0__Bacteria, D_1__Actinobacteria, D_2__Actinobacteria, D_3__Actinomycetales, D_4__Actinomycetaceae, D_5__Actinomyces	62768	0.000848	0.00372	0.00463	0.01	0.00875	0.00344	0.00581	0.00417	0.00303	0.00383	0.00138	0.00378	0.01	0.0022	0.00349	0.00479	0.02	0.01	0.01	0.00501	0.000702	0.00885	0.01	0.00128	0.0041	0.00349
Clostridioides	D_0__Bacteria, D_1__Firmicutes, D_2__Clostridia, D_3__Clostridiales, D_4__Peptostreptococcaceae, D_5__Clostridioides	55389	0.00162	0.000138	0.0059	0.000785	0.00863	0.000186	0.00184	0.000137	0.00299	0.02	0.000199	5.28e-05	0.01	0.01	0.000296	0.000119	2.88e-05	0.000179	0.000442	0.00212	0.00193	0.00384	0.01	0.02	0.05	1.68e-05
Leuconostoc	D_0__Bacteria, D_1__Firmicutes, D_2__Bacilli, D_3__Lactobacillales, D_4__Leuconostocaceae, D_5__Leuconostoc	54295	0.000662	0.00129	0.000136	0.00389	0.00143	0.00497	0.000637	0.01	0.00105	0.00063	0.00165	0.03	0.000191	0.000195	0.00505	0.00515	0.06	0.00686	0.000237	0.00432	0.000321	0.0014	0.000738	5.18e-05	0.000956	0.00144
Kocuria	D_0__Bacteria, D_1__Actinobacteria, D_2__Actinobacteria, D_3__Micrococcales, D_4__Micrococcaceae, D_5__Kocuria	46470	0.00126	0.00147	0.00354	0.00378	0.01	0.00173	0.000468	0.00209	0.00151	0.00251	0.000574	0.00264	0.00805	0.000323	0.00304	0.00111	0.00583	0.00249	0.01	0.000913	0.000525	0.00112	0.01	0.0022	0.0012	0.02
Pasteurella sp. 37234	D_0__Bacteria, D_1__Proteobacteria, D_2__Gammaproteobacteria, D_3__Pasteurellales, D_4__Pasteurellaceae, D_5__Pasteurella sp. 37234	44587	0	0	0.00468	0.02	0.000289	1.24e-05	0.01	0.00623	0.00262	0.000502	3.82e-05	2.93e-06	0.00452	0.00185	0.000539	0.000117	4.43e-06	0.000449	3.45e-05	0.00105	0.00068	0.000121	0.00342	0.03	9.28e-06	1.18e-05
Paraclostridium	D_0__Bacteria, D_1__Firmicutes, D_2__Clostridia, D_3__Clostridiales, D_4__Peptostreptococcaceae, D_5__Paraclostridium	42353	0.00372	6.88e-05	0.02	0.00969	0.00685	1.65e-05	0.000723	3.62e-06	0.00194	0.00569	2.68e-05	0.000287	0.00888	0.01	0.000214	0.000551	7.3e-05	0.000112	0.0018	0.000589	0.0009	0.000317	0.00663	0.01	0.00234	0.000102
Halocella	D_0__Bacteria, D_1__Halanaerobiaeota, D_2__Halanaerobiia, D_3__Halanaerobiales, D_4__Halanaerobiaceae, D_5__Halocella	38674	0.0029	4.79e-05	0.02	0.00941	0.00686	8.27e-06	0.000623	3.62e-06	0.0017	0.00455	4.59e-05	0.000234	0.00782	0.01	0.000174	0.000524	8.85e-05	5.96e-05	0.00154	0.000591	0.000809	0.000238	0.00648	0.01	0.00185	0.000113
Staphylococcus	D_0__Bacteria, D_1__Firmicutes, D_2__Bacilli, D_3__Bacillales, D_4__Staphylococcaceae, D_5__Staphylococcus	36725	0.000138	0.00743	0.000638	0.00124	0.00829	0.00774	0.00407	0.01	0.00291	0.00459	0.01	0.000827	0.00113	0.000236	0.00395	0.000432	0.00523	0.00971	0.00219	0.00933	0.00205	0.01	0.00107	0.000213	0.003	0.00151
uncultured-21	D_0__Bacteria, D_1__Firmicutes, D_2__Clostridia, D_3__Clostridiales, D_4__Peptostreptococcaceae, D_5__uncultured	35528	0.00312	3.89e-05	0.02	0.0099	0.00593	1.65e-05	0.00054	0	0.00181	0.00446	3.44e-05	0.000202	0.00723	0.01	0.000134	0.000418	7.3e-05	7.01e-05	0.0014	0.00048	0.000643	0.000235	0.00548	0.01	0.00177	8.57e-05
Brevibacterium	D_0__Bacteria, D_1__Actinobacteria, D_2__Actinobacteria, D_3__Micrococcales, D_4__Brevibacteriaceae, D_5__Brevibacterium	29858	8.45e-06	0.01	2.56e-06	2.96e-05	0.00132	0.01	0.00233	0.01	0.00303	0.00597	0.01	1.17e-05	1.44e-05	6.95e-06	0.00226	7.28e-06	7.52e-05	0.00944	5.99e-05	0.00794	0.00266	0.01	3.44e-05	2.8e-06	0.00305	3.19e-05
Pasteurella	D_0__Bacteria, D_1__Proteobacteria, D_2__Gammaproteobacteria, D_3__Pasteurellales, D_4__Pasteurellaceae, D_5__Pasteurella	27749	0.000301	1.5e-05	0.00471	0.000276	2.04e-06	6.62e-05	0.01	0.000268	0.02	0.02	2.29e-05	1.47e-05	0.00202	0.000511	1.99e-05	0.00236	6.64e-06	3.51e-05	0.000152	0.00284	0.0011	5.07e-05	7.93e-05	0.01	0.00849	6.72e-06
Rothia	D_0__Bacteria, D_1__Actinobacteria, D_2__Actinobacteria, D_3__Micrococcales, D_4__Micrococcaceae, D_5__Rothia	24731	0.000268	0.000461	0.000102	0.00248	0.000245	4.55e-05	0.00115	0.00246	0.000895	0.000475	0.00153	0.01	0.00054	0.000341	0.00402	0.000634	0.02	0.00149	0.000216	0.00585	0.000177	0.00122	0.000718	8.11e-05	4.64e-06	0.0067
Carnobacterium	D_0__Bacteria, D_1__Firmicutes, D_2__Bacilli, D_3__Lactobacillales, D_4__Carnobacteriaceae, D_5__Carnobacterium	24106	5.63e-06	0.0049	0.000215	0.000306	0.02	0.00372	0.00232	0.00332	0.00115	0.00258	0.00437	2.93e-05	0.00017	0.000101	0.00457	0.000114	9.52e-05	0.00493	0.000361	0.00355	0.000798	0.00515	0.000218	6.3e-05	0.00102	3.86e-05
Peptostreptococcus	D_0__Bacteria, D_1__Firmicutes, D_2__Clostridia, D_3__Clostridiales, D_4__Peptostreptococcaceae, D_5__Peptostreptococcus	20103	0.000169	0.00157	0.00221	0.00132	0.000632	0.000521	0.000258	0.00449	0.00145	0.00053	0.000581	0.000434	0.00748	0.00188	0.000418	8.5e-05	0.00133	0.00233	0.01	0.00124	0.000278	0.000761	0.00231	0.00184	0.000292	0.0017
Ruminococcaceae UCG-005	D_0__Bacteria, D_1__Firmicutes, D_2__Clostridia, D_3__Clostridiales, D_4__Ruminococcaceae, D_5__Ruminococcaceae UCG-005	19817	5.63e-06	2.69e-05	0.000115	0.00139	0.00177	0.00281	0.000298	9.04e-05	3.69e-05	0.00012	0.000115	0.000205	0.000427	6.95e-05	0.01	0.000112	0.00314	5.61e-05	0.00106	4.88e-05	0.000123	0.000736	0.01	4.62e-05	3.71e-05	0.0036
Streptomyces	D_0__Bacteria, D_1__Actinobacteria, D_2__Actinobacteria, D_3__Streptomycetales, D_4__Streptomycetaceae, D_5__Streptomyces	17955	0.000482	0.000589	0.00137	0.00139	0.00561	0.000806	0.000209	0.000991	0.000627	0.00113	0.000233	0.000964	0.0032	0.000139	0.00125	0.000563	0.00189	0.000982	0.00437	0.000365	0.000155	0.000377	0.00389	0.000937	0.000557	0.0064
uncultured-23	D_0__Bacteria, D_1__Firmicutes, D_2__Erysipelotrichia, D_3__Erysipelotrichales, D_4__Erysipelotrichaceae, D_5__uncultured	16435	0.000144	0.000847	0.00124	0.00153	0.00542	0.00145	0.000416	0.00186	0.000217	0.00295	0.00034	0.00132	0.0031	0.000445	0.00085	0.000345	0.000843	0.00226	0.00314	0.00154	0.000155	0.000463	0.00558	0.000876	0.00033	0.00132
Helicobacter	D_0__Bacteria, D_1__Epsilonbacteraeota, D_2__Campylobacteria, D_3__Campylobacterales, D_4__Helicobacteraceae, D_5__Helicobacter	14989	0	0.000497	0.00854	0.00272	0.000581	0.000649	0.00403	2.53e-05	0.00406	0.00461	7.65e-06	0	0.000188	0.000716	0.00348	1.94e-05	0	6.31e-05	0.00116	0.0089	0.00108	6.34e-05	0.000153	0.00101	0.000158	0.000197
Lactococcus	D_0__Bacteria, D_1__Firmicutes, D_2__Bacilli, D_3__Lactobacillales, D_4__Streptococcaceae, D_5__Lactococcus	14648	5.63e-06	0.000856	0.000615	0.00176	0.000989	0.000736	0.00132	0.00908	0.000821	0.00105	0.00153	0.000536	0.000826	0.00049	0.00477	0.00102	0.00701	0.00189	0.00117	0.00127	0.000171	0.00178	0.000465	0.000192	0.00013	0.00043
Nicoletella	D_0__Bacteria, D_1__Proteobacteria, D_2__Gammaproteobacteria, D_3__Pasteurellales, D_4__Pasteurellaceae, D_5__Nicoletella	14107	0	0.000326	0.0019	6.66e-05	0.02	4.13e-06	9.18e-05	0.000998	7.38e-05	0.000949	3.82e-06	0	2.89e-06	2.09e-05	0.000935	7.28e-06	0	3.51e-06	3.68e-05	5.74e-06	0.02	9.51e-06	0.000226	4.34e-05	0	0
XBB1006	D_0__Bacteria, D_1__Firmicutes, D_2__Clostridia, D_3__Clostridiales, D_4__Lachnospiraceae, D_5__XBB1006	13655	0	0.00541	5.12e-06	9.87e-06	0.00166	0.00657	0.00101	0.00463	0.00146	0.00178	0.00574	5.86e-06	2.89e-06	0	0.00159	7.28e-06	1.11e-05	0.00459	3.45e-05	0.00294	0.00139	0.00583	0.0001	2.8e-06	0.00137	0.000134
uncultured bacterium-29	D_0__Bacteria, D_1__Patescibacteria, D_2__Saccharimonadia, D_3__Saccharimonadales, D_4__Saccharimonadaceae, D_5__uncultured bacterium	12648	7.04e-05	0.000909	0.00118	0.000866	0.00899	0.00017	8.61e-05	0.00051	0.000134	0.000227	0.000122	0.000964	0.00118	0.000101	0.00105	0.000216	0.00023	0.000501	0.00515	0.000445	6.96e-05	0.000282	0.00323	0.000287	7.89e-05	0.00062
Paeniclostridium	D_0__Bacteria, D_1__Firmicutes, D_2__Clostridia, D_3__Clostridiales, D_4__Peptostreptococcaceae, D_5__Paeniclostridium	12496	0.000854	2.09e-05	0.00584	0.00295	0.00174	8.27e-06	0.000181	0	0.000577	0.00156	1.53e-05	0.000103	0.00306	0.00462	3.98e-05	0.000243	2.43e-05	1.75e-05	0.000587	0.000149	0.000225	7.61e-05	0.00191	0.00409	0.000594	3.02e-05
Pseudomonas	D_0__Bacteria, D_1__Proteobacteria, D_2__Gammaproteobacteria, D_3__Pseudomonadales, D_4__Pseudomonadaceae, D_5__Pseudomonas	12234	0.0082	0.000284	0.000136	0.00056	0.000713	9.51e-05	6.6e-05	9.04e-05	0.000761	0.000451	6.88e-05	0.000308	0.000188	0.01	9.2e-05	0.000102	0.000536	0.00028	0.000872	6.32e-05	7.5e-05	0.000197	0.000833	0.000669	0.002	0.00477
Atopostipes	D_0__Bacteria, D_1__Firmicutes, D_2__Bacilli, D_3__Lactobacillales, D_4__Carnobacteriaceae, D_5__Atopostipes	11776	0	0.00316	2.56e-06	4.94e-06	0.00102	0.00611	0.00192	0.00462	0.00104	0.00209	0.007	0	0	3.48e-06	0.000599	4.85e-06	0	0.00325	1.38e-05	0.003	0.000985	0.00468	0	1.4e-06	0.00151	0
Aerococcus	D_0__Bacteria, D_1__Firmicutes, D_2__Bacilli, D_3__Lactobacillales, D_4__Aerococcaceae, D_5__Aerococcus	11761	1.69e-05	0.00161	0.00103	0.00244	0.00308	0.000963	0.000143	0.000398	0.000263	0.000666	0.00108	0.00203	0.000811	0.000351	0.00112	0.000299	0.0011	0.000992	0.00359	0.00252	8.57e-05	0.000377	0.00208	0.000221	0.000278	0.00135
Chlamydia	D_0__Bacteria, D_1__Chlamydiae, D_2__Chlamydiae, D_3__Chlamydiales, D_4__Chlamydiaceae, D_5__Chlamydia	11475	0.000389	0.00015	0.00147	2.71e-05	0.000487	4.13e-06	0.000247	9.76e-05	0.00225	0.00301	0.00144	4.4e-05	0.000133	0.000532	0.000313	0.000733	0.00451	0.00151	0.0012	0.00575	0.00129	0.000235	0.000293	0.000166	7.43e-05	0.00412
Blautia	D_0__Bacteria, D_1__Firmicutes, D_2__Clostridia, D_3__Clostridiales, D_4__Lachnospiraceae, D_5__Blautia	10561	8.45e-06	7.18e-05	5.89e-05	0.00132	0.00084	7.44e-05	5.74e-06	0.000101	0.00018	3.59e-05	0.000325	0.00302	0.000551	4.87e-05	0.00609	0.000437	0.00152	0.000638	0.000272	2.87e-05	1.07e-05	0.000672	0.00541	6.85e-05	0	0.00109
Lachnospiraceae AC2044 group	D_0__Bacteria, D_1__Firmicutes, D_2__Clostridia, D_3__Clostridiales, D_4__Lachnospiraceae, D_5__Lachnospiraceae AC2044 group	10410	0	3.89e-05	0.000118	0.000165	0.000206	7.86e-05	8.61e-06	4.34e-05	9.22e-06	1.99e-05	1.53e-05	6.16e-05	6.64e-05	1.04e-05	0.00425	7.28e-05	0.000744	2.8e-05	0.00142	8.61e-06	0	4.44e-05	0.00602	6.99e-06	0	0.00562
Corynebacterium	D_0__Bacteria, D_1__Actinobacteria, D_2__Actinobacteria, D_3__Corynebacteriales, D_4__Corynebacteriaceae, D_5__Corynebacterium	10046	0.000786	0.00113	0.000874	0.000772	0.000306	0.00124	0.000729	0.00209	0.000701	0.000941	0.00147	0.000856	0.00385	0.000118	0.000505	0.000231	0.00184	0.00095	0.00242	0.00115	0.000552	0.0017	0.000926	0.00088	0.000877	0.000156
Christensenellaceae R-7 group	D_0__Bacteria, D_1__Firmicutes, D_2__Clostridia, D_3__Clostridiales, D_4__Christensenellaceae, D_5__Christensenellaceae R-7 group	10043	0	0.000227	6.41e-05	0.000523	0.000962	0.000289	2.58e-05	3.62e-05	3.69e-05	3.19e-05	0.0006	0.000466	0.000725	5.21e-05	0.00596	0.000165	0.00139	0.000291	0.00041	5.74e-05	0	0.000355	0.00489	8.39e-05	4.64e-06	0.00295
Phascolarctobacterium	D_0__Bacteria, D_1__Firmicutes, D_2__Negativicutes, D_3__Selenomonadales, D_4__Acidaminococcaceae, D_5__Phascolarctobacterium	9752	0	0.000281	5.89e-05	0.00277	0.00332	0.000711	0.000273	4.34e-05	9.22e-06	6.38e-05	6.5e-05	2.34e-05	0.000104	0.000306	0.00515	7.53e-05	0.000686	6.66e-05	0.000893	0.000106	4.82e-05	0.00112	0.00364	2.66e-05	0	0.00128
Lachnospiraceae UCG-004	D_0__Bacteria, D_1__Firmicutes, D_2__Clostridia, D_3__Clostridiales, D_4__Lachnospiraceae, D_5__Lachnospiraceae UCG-004	9578	0.000462	2.99e-06	0.00897	6.66e-05	7.13e-05	0	3.44e-05	7.23e-06	7.84e-05	0.000463	3.82e-06	5.28e-05	0.000759	0.000782	0.000201	5.83e-05	9.3e-05	1.05e-05	0.000513	3.16e-05	0.000166	1.27e-05	0.00358	0.00324	0.000144	6.22e-05
Microbacterium	D_0__Bacteria, D_1__Actinobacteria, D_2__Actinobacteria, D_3__Micrococcales, D_4__Microbacteriaceae, D_5__Microbacterium	8273	1.41e-05	0.00144	5.64e-05	0.000281	0.00186	0.00163	0.000766	0.00166	0.000567	0.000837	0.00152	0.000384	0.000115	1.39e-05	0.000718	3.64e-05	0.00501	0.00206	0.000131	0.0015	0.000428	0.00179	0.000224	1.96e-05	0.000617	5.88e-05
Acinetobacter	D_0__Bacteria, D_1__Proteobacteria, D_2__Gammaproteobacteria, D_3__Pseudomonadales, D_4__Moraxellaceae, D_5__Acinetobacter	8170	0	4.19e-05	1.28e-05	0.00076	0.00187	0.000571	0.000209	7.95e-05	0.000189	0.000439	2.29e-05	5.86e-06	0.000124	6.95e-05	0.000455	0.000197	6.64e-05	0.000119	0.000168	4.31e-05	2.14e-05	0.000143	0.00894	1.68e-05	7.43e-05	6.72e-06
uncultured bacterium-07	D_0__Bacteria, D_1__Bacteroidetes, D_2__Bacteroidia, D_3__Bacteroidales, D_4__Muribaculaceae, D_5__uncultured bacterium	7848	8.45e-06	0.00135	0.000146	0.000906	0.00135	0.000686	1.43e-05	0.000108	4.61e-06	3.59e-05	7.65e-05	0.000325	0.000341	5.56e-05	0.0077	8.5e-05	0.000726	0.000449	0.000688	5.17e-05	5.36e-06	0.000412	0.00203	5.6e-05	4.64e-06	0.00067
Ruminococcaceae UCG-014	D_0__Bacteria, D_1__Firmicutes, D_2__Clostridia, D_3__Clostridiales, D_4__Ruminococcaceae, D_5__Ruminococcaceae UCG-014	7796	1.97e-05	0.0002	0.000123	0.000341	0.00263	0.000343	1.43e-05	6.15e-05	1.84e-05	0.00014	0.000275	0.000422	0.00115	3.48e-05	0.00125	0.000119	0.000308	7.01e-05	0.000663	3.45e-05	1.07e-05	0.000603	0.00539	0.00039	9.28e-06	0.000648
Ruminococcus 2	D_0__Bacteria, D_1__Firmicutes, D_2__Clostridia, D_3__Clostridiales, D_4__Ruminococcaceae, D_5__Ruminococcus 2	6859	0	0.000105	9.22e-05	3.21e-05	0.00335	0.000112	1.43e-05	3.62e-06	9.22e-06	0.000411	0.000222	0.000369	0.000523	3.48e-06	0.00143	3.4e-05	8.41e-05	4.21e-05	0.000394	8.33e-05	0	0.000152	0.00541	5.18e-05	4.64e-06	0.000148
uncultured-19	D_0__Bacteria, D_1__Firmicutes, D_2__Clostridia, D_3__Clostridiales, D_4__Lachnospiraceae, D_5__uncultured	6638	2.82e-06	0.00145	3.07e-05	0.000474	0.0015	0.00171	0.000221	0.00103	0.000484	0.00059	0.00118	0.000243	7.79e-05	2.43e-05	0.00255	7.77e-05	0.000425	0.00128	0.000168	0.00058	0.000209	0.00154	0.00148	0.000129	0.00039	0.000296
[Eubacterium] oxidoreducens group	D_0__Bacteria, D_1__Firmicutes, D_2__Clostridia, D_3__Clostridiales, D_4__Lachnospiraceae, D_5__[Eubacterium] oxidoreducens group	6469	0	2.99e-06	5.12e-06	0.000489	0.000332	0.000227	0.000138	2.89e-05	4.61e-06	1.99e-05	3.44e-05	7.62e-05	2.31e-05	1.74e-05	0.00962	2.18e-05	0.00207	1.4e-05	7.14e-05	2.3e-05	2.68e-05	0.000197	0.00128	4.2e-06	2.32e-05	0.000252
Subdoligranulum	D_0__Bacteria, D_1__Firmicutes, D_2__Clostridia, D_3__Clostridiales, D_4__Ruminococcaceae, D_5__Subdoligranulum	5639	1.97e-05	3.89e-05	5.89e-05	0.000516	0.000934	0.000157	0	7.23e-06	0	3.99e-05	0.000184	0.000739	0.000294	2.09e-05	0.0029	0.000112	0.000859	2.8e-05	0.000488	2.3e-05	5.36e-06	0.000425	0.00267	2.38e-05	0	0.00119
Kurthia	D_0__Bacteria, D_1__Firmicutes, D_2__Bacilli, D_3__Bacillales, D_4__Planococcaceae, D_5__Kurthia	5320	0	0.00151	2.56e-06	2.47e-06	3.26e-05	0.0022	0.0011	0.00183	0.000549	0.000877	0.00487	0	2.89e-06	0	0.000191	0	4.43e-06	0.00122	2.76e-05	0.000609	0.000648	0.0026	1.35e-05	0	0.000682	1.85e-05
Nosocomiicoccus	D_0__Bacteria, D_1__Firmicutes, D_2__Bacilli, D_3__Bacillales, D_4__Staphylococcaceae, D_5__Nosocomiicoccus	5287	0	0.00139	0	0	0.000907	0.00179	0.000901	0.00198	0.000535	0.000985	0.00242	0	0	0	0.000569	2.43e-06	0	0.00156	0	0.0015	0.000391	0.00218	0	0	0.000603	0
Prevotellaceae NK3B31 group	D_0__Bacteria, D_1__Bacteroidetes, D_2__Bacteroidia, D_3__Bacteroidales, D_4__Prevotellaceae, D_5__Prevotellaceae NK3B31 group	5261	5.63e-06	6.88e-05	0.000249	0.00125	0.00033	0.00368	2.01e-05	3.62e-05	0	0.000112	2.68e-05	0	0.000338	0.000177	0.00505	5.83e-05	0.000299	0.000126	0.000509	6.89e-05	0.000155	0.000285	0.000953	8.25e-05	2.32e-05	0.000116
Agathobacter	D_0__Bacteria, D_1__Firmicutes, D_2__Clostridia, D_3__Clostridiales, D_4__Lachnospiraceae, D_5__Agathobacter	5238	0	0.00136	0.00176	0.000193	0.000177	3.31e-05	1.15e-05	0.000192	0.000346	3.99e-05	0.000176	0.000343	0.000771	5.56e-05	0.000378	7.77e-05	0.000243	0.000803	0.00458	0.00132	0.000134	0.000111	0.000233	0.000197	9.28e-06	6.72e-06
Moraxella	D_0__Bacteria, D_1__Proteobacteria, D_2__Gammaproteobacteria, D_3__Pseudomonadales, D_4__Moraxellaceae, D_5__Moraxella	4841	0	4.19e-05	0.000292	0.000395	0.00084	0.000153	0.00163	0.00085	0.00177	3.19e-05	3.82e-06	5.86e-06	0.000612	7.65e-05	0.000189	0.00293	0.000104	0.000238	0.00122	8.33e-05	0.00068	3.49e-05	0.000391	3.08e-05	0.000232	0.000403
uncultured bacterium-02	D_0__Bacteria, D_1__Actinobacteria, D_2__Actinobacteria, D_3__Propionibacteriales, D_4__Propionibacteriaceae, D_5__uncultured bacterium	4829	0	0.00169	0	0	0.000522	0.00185	0.000425	0.002	0.000521	0.000786	0.00183	0	2.89e-06	0	0.000714	0	0	0.00168	0	0.00133	0.000482	0.00199	1.5e-06	0	0.000571	0
Vagococcus	D_0__Bacteria, D_1__Firmicutes, D_2__Bacilli, D_3__Lactobacillales, D_4__Enterococcaceae, D_5__Vagococcus	4768	0	0.00154	2.56e-06	9.87e-06	0.00153	0.00139	0.000712	0.00174	0.000194	0.000702	0.00195	2.93e-06	5.77e-06	0	0.000517	3.88e-05	4.43e-06	0.00123	1.38e-05	0.000979	0.000134	0.00204	3.29e-05	0	0.000269	5.21e-05
Leucobacter	D_0__Bacteria, D_1__Actinobacteria, D_2__Actinobacteria, D_3__Micrococcales, D_4__Microbacteriaceae, D_5__Leucobacter	4747	0	0.00114	7.69e-05	0.000301	0.000234	0.0016	0.000456	0.00175	0.000466	0.000774	0.00172	0.000129	0.000118	3.48e-06	0.000549	1.21e-05	0.000376	0.000975	9.44e-05	0.00164	0.000643	0.00184	0.000114	2.66e-05	0.000571	5.88e-05
Paenibacillus	D_0__Bacteria, D_1__Firmicutes, D_2__Bacilli, D_3__Bacillales, D_4__Paenibacillaceae, D_5__Paenibacillus	4745	0	0.000634	2.56e-06	0.000109	0.0044	0.000905	0.000169	0.000691	0.000309	0.000343	0.000826	2.93e-06	0	0	0.00111	1.94e-05	0	0.00168	1.38e-05	0.000563	5.89e-05	0.000945	2.99e-06	2.8e-06	0.000149	1.01e-05
Lachnospiraceae NK4A136 group	D_0__Bacteria, D_1__Firmicutes, D_2__Clostridia, D_3__Clostridiales, D_4__Lachnospiraceae, D_5__Lachnospiraceae NK4A136 group	4730	8.45e-06	8.08e-05	0.000102	0.000624	0.000709	0.000327	1.43e-05	4.7e-05	4.61e-06	3.99e-05	0.000134	0.00017	0.000274	2.78e-05	0.00209	2.67e-05	0.000465	7.36e-05	0.00117	3.16e-05	2.14e-05	0.000254	0.0021	2.8e-05	0	0.00109
Ambiguous_taxa-42	D_0__Bacteria, D_1__Tenericutes, D_2__Mollicutes, D_3__Mollicutes RF39, Ambiguous_taxa, Ambiguous_taxa	4651	0	0	1.02e-05	4.44e-05	0.000638	0.00126	0	3.62e-06	0	0	0	2.34e-05	7.51e-05	3.48e-06	5.22e-05	1.46e-05	8.85e-06	3.51e-06	0.000152	0	0	6.34e-06	0.0057	6.99e-06	0	0.000102
Helcococcus	D_0__Bacteria, D_1__Firmicutes, D_2__Clostridia, D_3__Clostridiales, D_4__Family XI, D_5__Helcococcus	4636	5.63e-06	0.0011	2.31e-05	5.68e-05	0.000872	0.00224	0.000241	0.00193	0.00047	0.000626	0.00122	5.86e-06	0.000557	1.74e-05	0.000363	0	7.08e-05	0.00111	0.000331	0.000729	0.000198	0.00122	0.00034	0.000123	0.000724	0.000141
Rikenellaceae RC9 gut group	D_0__Bacteria, D_1__Bacteroidetes, D_2__Bacteroidia, D_3__Bacteroidales, D_4__Rikenellaceae, D_5__Rikenellaceae RC9 gut group	4477	0	2.99e-06	0.00019	0.000721	0.00053	0.00167	1.15e-05	3.98e-05	4.61e-06	5.98e-05	1.15e-05	7.03e-05	0.000124	8.34e-05	0.00202	0.000117	0.00153	8.76e-05	0.000249	6.6e-05	4.28e-05	0.000415	0.000593	2.94e-05	4.64e-06	0.00178
Fusobacterium	D_0__Bacteria, D_1__Fusobacteria, D_2__Fusobacteriia, D_3__Fusobacteriales, D_4__Fusobacteriaceae, D_5__Fusobacterium	4430	0.000496	0.00104	7.17e-05	0.000713	0.000646	0.000116	0.00066	0.000463	0.00144	0.000251	0.000903	2.64e-05	0.000638	0.000226	0.000393	0.000262	2.21e-05	0.00192	0.000649	0.000172	0.000964	0.000764	0.000403	6.16e-05	0.000283	3.02e-05
Catenisphaera	D_0__Bacteria, D_1__Firmicutes, D_2__Erysipelotrichia, D_3__Erysipelotrichales, D_4__Erysipelotrichaceae, D_5__Catenisphaera	4268	1.13e-05	0.000212	4.87e-05	0.000202	0.00132	0.000351	1.15e-05	1.45e-05	4.61e-06	0.000195	0.000363	0.000706	0.000739	2.43e-05	0.000781	0.00018	0.00019	0.000137	0.000186	3.73e-05	5.36e-06	0.000247	0.00251	4.9e-05	4.64e-06	0.000511
Parabacteroides	D_0__Bacteria, D_1__Bacteroidetes, D_2__Bacteroidia, D_3__Bacteroidales, D_4__Tannerellaceae, D_5__Parabacteroides	4254	5.63e-06	6.28e-05	5.38e-05	0.000619	0.000261	0.000815	0	1.81e-05	0	1.6e-05	1.91e-05	6.74e-05	6.93e-05	3.48e-05	0.00303	2.43e-05	0.000881	3.15e-05	0.000244	2.3e-05	2.14e-05	0.000292	0.000596	1.4e-05	0	0.0022
Ureaplasma	D_0__Bacteria, D_1__Tenericutes, D_2__Mollicutes, D_3__Mycoplasmatales, D_4__Mycoplasmataceae, D_5__Ureaplasma	4202	0.00616	2.99e-06	7.69e-06	4.2e-05	0	8.27e-06	1.15e-05	7.23e-06	0.000867	0.000231	0	5.86e-05	1.15e-05	0.00126	1.74e-05	0	1.11e-05	1.05e-05	0	2.01e-05	1.61e-05	0	1.05e-05	0.00049	0.00284	0.00061
Family XIII AD3011 group	D_0__Bacteria, D_1__Firmicutes, D_2__Clostridia, D_3__Clostridiales, D_4__Family XIII, D_5__Family XIII AD3011 group	4051	5.63e-06	2.09e-05	6.66e-05	7.4e-05	0.000534	0.000186	2.87e-06	1.08e-05	0	6.78e-05	0.000256	0.000935	0.000667	2.09e-05	0.000897	5.58e-05	0.000323	4.21e-05	0.000196	2.3e-05	5.36e-06	0.000457	0.00259	6.44e-05	9.28e-06	0.000803
Pantoea	D_0__Bacteria, D_1__Proteobacteria, D_2__Gammaproteobacteria, D_3__Enterobacteriales, D_4__Enterobacteriaceae, D_5__Pantoea	3983	2.82e-06	0	1.54e-05	7.4e-06	0	0	2.87e-06	3.62e-06	4.61e-05	0	0	1.47e-05	5.2e-05	0	4.97e-06	2.43e-06	0.00827	3.15e-05	0.000389	0	0	0	2.39e-05	2.8e-06	0	0
Prevotella 1	D_0__Bacteria, D_1__Bacteroidetes, D_2__Bacteroidia, D_3__Bacteroidales, D_4__Prevotellaceae, D_5__Prevotella 1	3873	8.45e-06	5.09e-05	0.00032	0.00199	0.000202	0.000232	2.87e-06	3.98e-05	0	9.57e-05	1.53e-05	1.76e-05	0.000144	0.000306	0.00352	0.000126	0.000115	5.61e-05	0.000628	6.6e-05	5.89e-05	0.000108	0.000946	5.18e-05	1.39e-05	5.54e-05
Pseudopropionibacterium	D_0__Bacteria, D_1__Actinobacteria, D_2__Actinobacteria, D_3__Propionibacteriales, D_4__Propionibacteriaceae, D_5__Pseudopropionibacterium	3755	1.13e-05	0.000383	0.00052	0.00113	0.00139	0.000256	3.44e-05	4.7e-05	3.23e-05	9.57e-05	6.5e-05	0.000147	0.00209	0.000212	0.000157	0.000403	0.000418	0.000179	0.000978	0.000161	0.000112	3.49e-05	0.000195	0.000122	0.000172	0.000119
Mogibacterium	D_0__Bacteria, D_1__Firmicutes, D_2__Clostridia, D_3__Clostridiales, D_4__Family XIII, D_5__Mogibacterium	3432	2.82e-06	2.69e-05	3.33e-05	6.42e-05	0.00196	0.000145	2.87e-06	0	1.38e-05	0.000104	0.000153	0.000618	0.000323	1.39e-05	0.00082	0.000114	0.000263	6.31e-05	0.000136	1.72e-05	0	0.000339	0.00159	2.1e-05	0	0.000376
Citrus maxima	D_0__Bacteria, D_1__Cyanobacteria, D_2__Oxyphotobacteria, D_3__Chloroplast, D_4__Citrus maxima, D_5__Citrus maxima	3378	0	2.99e-06	0.000515	0.000649	1.43e-05	0	0	7.23e-06	0	7.98e-06	0	0.000223	0.00127	0.000101	1.24e-05	0.00107	0.00054	3.51e-06	0.00179	0	0	0	0.000657	0.000379	0	0.000301
Lotus japonicus	D_0__Bacteria, D_1__Proteobacteria, D_2__Alphaproteobacteria, D_3__Rickettsiales, D_4__Mitochondria, D_5__Lotus japonicus	3358	5.63e-06	0	0.00113	0.000639	4.08e-06	0	0	0	0	0	0	0.000211	0.000973	0.000146	0	0.000505	0.000398	0	0.00259	0	0	0	0.000706	0.000105	0	0.000239
Ruminococcus 1	D_0__Bacteria, D_1__Firmicutes, D_2__Clostridia, D_3__Clostridiales, D_4__Ruminococcaceae, D_5__Ruminococcus 1	3324	2.82e-06	5.09e-05	9.99e-05	0.000207	0.000238	0.00103	8.61e-06	8.32e-05	5.07e-05	3.19e-05	0.00065	0.000226	0.000243	2.43e-05	0.000363	1.7e-05	7.97e-05	9.11e-05	0.000394	2.87e-05	3.21e-05	0.000174	0.0022	4.06e-05	2.32e-05	0.000793
Terrisporobacter	D_0__Bacteria, D_1__Firmicutes, D_2__Clostridia, D_3__Clostridiales, D_4__Peptostreptococcaceae, D_5__Terrisporobacter	3270	0.000228	8.97e-06	0.0013	0.000531	0.000418	4.13e-06	5.74e-05	0	0.000461	0.00173	0	2.64e-05	0.000491	0.00065	3.98e-05	2.91e-05	4.43e-06	1.4e-05	0.000122	4.59e-05	6.96e-05	1.9e-05	0.000631	0.0008	0.00102	6.72e-06
Cellulomonas	D_0__Bacteria, D_1__Actinobacteria, D_2__Actinobacteria, D_3__Micrococcales, D_4__Cellulomonadaceae, D_5__Cellulomonas	3232	7.61e-05	0.000141	0.000202	0.000262	0.00105	0.000124	4.88e-05	0.000152	9.22e-05	0.000167	9.56e-05	0.000147	0.000543	1.39e-05	0.000239	8.01e-05	0.00033	0.000228	0.000704	8.04e-05	4.82e-05	9.83e-05	0.000715	0.00013	7.43e-05	0.00123
uncultured bacterium-35	D_0__Bacteria, D_1__Proteobacteria, D_2__Gammaproteobacteria, D_3__Betaproteobacteriales, D_4__T34, D_5__uncultured bacterium	3211	0	0	5.12e-06	9.87e-06	0.000265	0.000198	0	0	0	0	0	0	1.44e-05	0	0.00607	0	1.11e-05	3.51e-06	0.000592	0	0	0.000254	0.000352	0	0	6.72e-06
Acetitomaculum	D_0__Bacteria, D_1__Firmicutes, D_2__Clostridia, D_3__Clostridiales, D_4__Lachnospiraceae, D_5__Acetitomaculum	3035	5.35e-05	0.000236	6.15e-05	0.000442	0.000369	0.000141	2.87e-05	0.000116	0.000152	7.58e-05	5.35e-05	0.000141	0.00137	7.3e-05	0.000328	5.1e-05	0.00017	0.00114	0.000483	9.76e-05	1.07e-05	0.000298	0.00111	0.000143	4.18e-05	0.000205
Holdemanella	D_0__Bacteria, D_1__Firmicutes, D_2__Erysipelotrichia, D_3__Erysipelotrichales, D_4__Erysipelotrichaceae, D_5__Holdemanella	3022	2.82e-06	0.000105	5.12e-06	0.000252	0.00185	0.00043	2.87e-06	1.08e-05	2.31e-05	5.18e-05	0.000184	0.00112	0.000141	4.17e-05	0.000482	0.000379	0.000122	0.000315	4.6e-05	2.3e-05	5.36e-06	0.000365	0.000967	5.6e-06	0	0.000118
Faecalibacterium	D_0__Bacteria, D_1__Firmicutes, D_2__Clostridia, D_3__Clostridiales, D_4__Ruminococcaceae, D_5__Faecalibacterium	3009	0.000141	1.2e-05	0.00115	0.000859	0.000609	8.27e-05	3.16e-05	0	0.000111	0.000259	3.82e-06	2.34e-05	0.000577	0.00107	0.000226	6.31e-05	2.88e-05	1.05e-05	0.000136	2.01e-05	5.36e-05	6.66e-05	0.000593	0.000788	0.00013	8.4e-06
Enterobacter	D_0__Bacteria, D_1__Proteobacteria, D_2__Gammaproteobacteria, D_3__Enterobacteriales, D_4__Enterobacteriaceae, D_5__Enterobacter	2853	8.45e-06	0	5.12e-06	4.94e-06	4.08e-06	0	5.17e-05	8.68e-05	0.00425	3.99e-06	3.82e-06	0	1.15e-05	1.39e-05	0.000124	4.85e-06	0.00391	9.11e-05	4.6e-06	0	1.07e-05	3.17e-06	1.2e-05	9.79e-06	1.39e-05	3.36e-06
Parvimonas	D_0__Bacteria, D_1__Firmicutes, D_2__Clostridia, D_3__Clostridiales, D_4__Family XI, D_5__Parvimonas	2742	8.17e-05	0.000233	0.000156	9.38e-05	0.000257	0.000397	3.44e-05	0.000286	0.000208	0.000215	5.74e-05	0.00017	0.0016	2.09e-05	7.21e-05	1.46e-05	5.09e-05	0.000845	0.000617	0.000149	3.21e-05	0.000228	0.0007	0.000381	0.00013	4.2e-05
Collinsella	D_0__Bacteria, D_1__Actinobacteria, D_2__Coriobacteriia, D_3__Coriobacteriales, D_4__Coriobacteriaceae, D_5__Collinsella	2723	5.63e-06	7.48e-05	1.28e-05	6.42e-05	0.0011	0.000219	1.72e-05	7.23e-06	2.77e-05	0.000163	0.000195	0.00151	0.000349	1.74e-05	0.000627	0.000301	0.000102	0.00014	3.91e-05	2.87e-05	2.68e-05	0.000276	0.000901	3.36e-05	0	0.000198
Desulfovibrio	D_0__Bacteria, D_1__Proteobacteria, D_2__Deltaproteobacteria, D_3__Desulfovibrionales, D_4__Desulfovibrionaceae, D_5__Desulfovibrio	2684	2.82e-06	0.000275	5.12e-06	0.000323	0.000744	0.000157	6.89e-05	2.17e-05	4.15e-05	3.99e-05	3.82e-05	0.000126	1.44e-05	5.21e-05	0.00119	3.64e-05	0.000312	0.000214	9.21e-05	0.000155	5.36e-06	0.000165	0.000615	3.08e-05	9.28e-06	0.0011
Solobacterium	D_0__Bacteria, D_1__Firmicutes, D_2__Erysipelotrichia, D_3__Erysipelotrichales, D_4__Erysipelotrichaceae, D_5__Solobacterium	2673	0	0.000156	7.69e-06	0.000452	0.00205	0.000165	6.03e-05	1.08e-05	1.38e-05	4.79e-05	0.000229	0.000595	7.51e-05	1.04e-05	0.000726	0.000138	0.000135	0.000175	2.76e-05	8.61e-06	0	0.000317	0.000619	1.4e-06	0	0.000116
uncultured-22	D_0__Bacteria, D_1__Firmicutes, D_2__Clostridia, D_3__Clostridiales, D_4__Ruminococcaceae, D_5__uncultured	2589	2.82e-06	6.88e-05	2.82e-05	0.000227	0.000658	0.00019	2.87e-06	7.23e-06	5.07e-05	1.99e-05	0.000103	0.000451	0.00015	1.04e-05	0.00158	3.64e-05	0.000252	0.000512	0.000145	3.16e-05	5.36e-06	0.000327	0.000799	2.24e-05	4.64e-06	0.000331
[Ruminococcus] gauvreauii group	D_0__Bacteria, D_1__Firmicutes, D_2__Clostridia, D_3__Clostridiales, D_4__Lachnospiraceae, D_5__[Ruminococcus] gauvreauii group	2556	2.54e-05	1.79e-05	0.00012	9.87e-05	0.000332	3.72e-05	5.17e-05	3.62e-06	6.46e-05	0.000259	1.15e-05	0.000475	0.000419	8e-05	0.000706	7.53e-05	0.000197	1.75e-05	0.000101	1.44e-05	2.14e-05	0.000101	0.00157	0.000152	0.000278	0.000239
[Eubacterium] coprostanoligenes group	D_0__Bacteria, D_1__Firmicutes, D_2__Clostridia, D_3__Clostridiales, D_4__Ruminococcaceae, D_5__[Eubacterium] coprostanoligenes group	2420	0	2.99e-06	2.31e-05	0.000227	0.000389	0.00017	0	1.81e-05	0	7.98e-06	7.65e-06	0.000152	0.000101	3.48e-05	0.000798	3.88e-05	0.000232	7.01e-06	0.00015	2.87e-06	1.07e-05	0.000162	0.00189	1.4e-05	4.64e-06	0.000242
Gracilibacillus	D_0__Bacteria, D_1__Firmicutes, D_2__Bacilli, D_3__Bacillales, D_4__Bacillaceae, D_5__Gracilibacillus	2329	0	0.000497	0	0	7.54e-05	0.000872	0.000537	0.0012	0.00024	0.000534	0.00139	2.93e-06	2.89e-06	0	0.000109	0	2.21e-06	0.000358	0	0.000635	0.000209	0.00104	0	0	0.00051	0
Lachnoclostridium	D_0__Bacteria, D_1__Firmicutes, D_2__Clostridia, D_3__Clostridiales, D_4__Lachnospiraceae, D_5__Lachnoclostridium	2317	1.13e-05	0.00029	0.000228	9.87e-05	0.000181	0.000107	2.58e-05	0.00034	5.53e-05	7.58e-05	0.000107	0.000334	0.000655	2.43e-05	0.000194	3.16e-05	9.52e-05	6.31e-05	0.000714	0.000146	5.36e-05	9.2e-05	0.000995	9.23e-05	9.28e-06	0.000297
Ruminococcaceae UCG-013	D_0__Bacteria, D_1__Firmicutes, D_2__Clostridia, D_3__Clostridiales, D_4__Ruminococcaceae, D_5__Ruminococcaceae UCG-013	2315	0	1.5e-05	8.46e-05	2.47e-05	0.000141	2.48e-05	0	0	0	1.2e-05	4.59e-05	9.67e-05	0.000196	6.95e-06	0.000738	2.43e-06	0.000173	7.01e-06	0.00052	5.74e-06	5.36e-06	4.12e-05	0.00203	2.24e-05	0	0.000138
Klebsiella	D_0__Bacteria, D_1__Proteobacteria, D_2__Gammaproteobacteria, D_3__Enterobacteriales, D_4__Enterobacteriaceae, D_5__Klebsiella	2293	0.000237	6.58e-05	7.69e-06	0.00018	3.47e-05	8.27e-06	1.43e-05	2.53e-05	0.0047	3.59e-05	7.65e-06	5.86e-06	4.33e-05	0.000431	2.73e-05	6.55e-05	0.000761	0.00027	6.91e-06	2.87e-05	4.28e-05	1.27e-05	3.29e-05	0.000525	0.000125	1.68e-06
Dietzia	D_0__Bacteria, D_1__Actinobacteria, D_2__Actinobacteria, D_3__Corynebacteriales, D_4__Dietziaceae, D_5__Dietzia	2253	2.82e-06	0.000703	5.12e-06	2.47e-06	0.000106	0.000695	0.000158	0.000723	0.000503	0.000351	0.000784	0	5.77e-06	0	0.000629	1.94e-05	6.86e-05	0.000953	3.22e-05	0.000474	0.0003	0.00085	1.2e-05	1.4e-06	0.000237	1.34e-05
Ruminococcaceae UCG-002	D_0__Bacteria, D_1__Firmicutes, D_2__Clostridia, D_3__Clostridiales, D_4__Ruminococcaceae, D_5__Ruminococcaceae UCG-002	2228	0	1.79e-05	5.12e-05	0.000373	0.000243	0.000165	0	1.45e-05	4.61e-06	1.2e-05	1.91e-05	0.000132	7.79e-05	3.48e-05	0.00165	5.34e-05	0.000398	2.1e-05	0.000106	0	1.07e-05	0.000117	0.00094	8.39e-06	0	0.000346
Prevotella 9	D_0__Bacteria, D_1__Bacteroidetes, D_2__Bacteroidia, D_3__Bacteroidales, D_4__Prevotellaceae, D_5__Prevotella 9	2180	1.41e-05	8.97e-06	0.000192	0.00132	0.000819	4.55e-05	8.61e-06	1.45e-05	4.61e-06	0.000104	7.65e-06	8.79e-05	6.06e-05	0.000351	0.00083	0.00018	3.32e-05	0	0.000182	3.45e-05	3.21e-05	0.000136	0.000492	1.26e-05	0	0.000101
Roseburia	D_0__Bacteria, D_1__Firmicutes, D_2__Clostridia, D_3__Clostridiales, D_4__Lachnospiraceae, D_5__Roseburia	2139	0	8.08e-05	2.82e-05	0.000109	0.000589	0.000554	5.74e-06	1.81e-05	4.61e-06	5.58e-05	5.35e-05	0.000185	0.000283	1.74e-05	0.000681	7.77e-05	0.000133	3.15e-05	8.75e-05	3.16e-05	2.68e-05	0.00027	0.00121	2.38e-05	4.18e-05	0.000139
Dorea	D_0__Bacteria, D_1__Firmicutes, D_2__Clostridia, D_3__Clostridiales, D_4__Lachnospiraceae, D_5__Dorea	2128	8.45e-06	0.000425	0.000392	0.000138	0.000163	4.13e-05	3.16e-05	0.000607	6.46e-05	9.17e-05	6.5e-05	9.38e-05	0.000762	2.43e-05	0.000306	3.88e-05	0.00012	7.36e-05	0.000831	0.000158	6.96e-05	0.000108	0.000358	0.000133	1.39e-05	0.000225
Pelistega	D_0__Bacteria, D_1__Proteobacteria, D_2__Gammaproteobacteria, D_3__Betaproteobacteriales, D_4__Burkholderiaceae, D_5__Pelistega	2081	0	8.97e-06	6.41e-05	2.96e-05	0.000243	8.27e-05	0.000344	0.000416	0.00152	0.000861	0	2.93e-06	5.49e-05	7.3e-05	0.000828	3.4e-05	0.000325	0.00111	0	4.31e-05	0.000209	1.9e-05	0.000257	1.12e-05	0.000135	0
uncultured rumen bacterium-07	D_0__Bacteria, D_1__WPS-2, D_2__uncultured rumen bacterium, D_3__uncultured rumen bacterium, D_4__uncultured rumen bacterium, D_5__uncultured rumen bacterium	2037	0	0	0	4.94e-06	2.45e-05	4.55e-05	0	0	0	0	3.82e-06	2.93e-06	5.77e-06	0	0.00402	0	0.000644	0	1.38e-05	0	0	0	8.98e-06	0	0	0.00015
Ruminococcaceae UCG-008	D_0__Bacteria, D_1__Firmicutes, D_2__Clostridia, D_3__Clostridiales, D_4__Ruminococcaceae, D_5__Ruminococcaceae UCG-008	1980	0	8.97e-06	2.31e-05	3.7e-05	2.24e-05	1.65e-05	0	3.62e-06	0	0	4.97e-05	0.000103	6.06e-05	6.95e-06	0.000646	6.55e-05	0.000102	1.75e-05	0.000279	5.74e-06	0	4.76e-05	0.00189	5.6e-06	4.64e-06	0.0002
Syntrophomonas	D_0__Bacteria, D_1__Firmicutes, D_2__Clostridia, D_3__Clostridiales, D_4__Syntrophomonadaceae, D_5__Syntrophomonas	1903	0.000104	0	0.00169	4.94e-06	8.15e-06	0	8.61e-06	0	1.84e-05	9.17e-05	0	8.79e-06	0.000191	0.000163	2.24e-05	2.43e-06	4.43e-06	3.51e-06	6.22e-05	1.15e-05	1.61e-05	9.51e-06	0.00072	0.000706	1.39e-05	2.35e-05
Haemophilus	D_0__Bacteria, D_1__Proteobacteria, D_2__Gammaproteobacteria, D_3__Pasteurellales, D_4__Pasteurellaceae, D_5__Haemophilus	1891	0	8.97e-06	0.000151	6.17e-05	3.26e-05	0	0.00089	0.000206	0.00137	0.00127	0	5.86e-06	0.000173	6.95e-06	0	0	0	0	6.91e-06	5.74e-05	0.000139	0	3.14e-05	0.000914	7.89e-05	0
Alloprevotella	D_0__Bacteria, D_1__Bacteroidetes, D_2__Bacteroidia, D_3__Bacteroidales, D_4__Prevotellaceae, D_5__Alloprevotella	1840	0	0	8.46e-05	0.00166	0.000342	0.000273	0	2.53e-05	0	3.99e-06	3.82e-06	5.86e-06	8.66e-06	7.3e-05	0.000917	9.71e-05	1.33e-05	2.1e-05	0.000493	3.16e-05	4.82e-05	5.07e-05	0.000187	5.6e-06	0	0.000108
uncultured-12	D_0__Bacteria, D_1__Firmicutes, D_2__Bacilli, D_3__Bacillales, D_4__Bacillaceae, D_5__uncultured	1760	0	0.00029	2.56e-06	7.4e-06	2.85e-05	0.00102	0.000158	0.000933	0.000277	0.000267	0.000933	0	2.31e-05	0	0.000206	2.43e-06	0	0.000424	2.76e-05	0.000402	6.96e-05	0.000869	0	1.4e-06	0.000274	5.04e-06
uncultured-08	D_0__Bacteria, D_1__Actinobacteria, D_2__Coriobacteriia, D_3__Coriobacteriales, D_4__Eggerthellaceae, D_5__uncultured	1745	2.82e-06	2.99e-05	5.12e-06	0.000126	0.000927	3.72e-05	8.61e-06	1.08e-05	4.61e-06	5.98e-05	5.74e-05	0.000123	0.000248	1.74e-05	0.000326	1.94e-05	9.96e-05	6.31e-05	3.68e-05	1.72e-05	5.36e-06	0.000171	0.00101	1.96e-05	0	0.000131
[Acetivibrio] ethanolgignens group	D_0__Bacteria, D_1__Firmicutes, D_2__Clostridia, D_3__Clostridiales, D_4__Lachnospiraceae, D_5__[Acetivibrio] ethanolgignens group	1704	1.13e-05	2.99e-05	0.0011	0.000232	0.000373	0.000141	0	3.62e-06	0	3.59e-05	0	1.17e-05	1.44e-05	0	0.00039	1.94e-05	5.31e-05	3.51e-06	7.6e-05	5.74e-06	0	6.98e-05	0.000952	2.8e-06	0	7.73e-05
[Eubacterium] hallii group	D_0__Bacteria, D_1__Firmicutes, D_2__Clostridia, D_3__Clostridiales, D_4__Lachnospiraceae, D_5__[Eubacterium] hallii group	1669	0	1.2e-05	2.56e-05	3.21e-05	0.000202	4.13e-05	2.87e-06	7.23e-06	4.61e-06	3.19e-05	0.000134	0.000293	0.000271	1.39e-05	0.000403	4.85e-05	9.74e-05	1.4e-05	6.22e-05	8.61e-06	5.36e-06	4.44e-05	0.0013	3.36e-05	0	0.000205
Lachnospira	D_0__Bacteria, D_1__Firmicutes, D_2__Clostridia, D_3__Clostridiales, D_4__Lachnospiraceae, D_5__Lachnospira	1638	0	0	1.79e-05	0.000842	0.000536	0	2.87e-06	7.23e-06	0	1.2e-05	0	3.52e-05	2.31e-05	4.87e-05	0.00124	9.22e-05	0.000305	0	4.83e-05	2.87e-06	0	0.000124	0.000323	1.4e-05	0	4.54e-05
uncultured bacterium-37	D_0__Bacteria, D_1__Tenericutes, D_2__Mollicutes, D_3__Mollicutes RF39, D_4__uncultured bacterium, D_5__uncultured bacterium	1611	0	2.09e-05	2.56e-06	0.000183	0.000291	0.000103	5.74e-06	2.17e-05	0	1.6e-05	6.88e-05	0.000402	0.000196	6.95e-06	0.000395	5.1e-05	0.000124	1.05e-05	7.14e-05	8.61e-06	0	7.93e-05	0.00117	9.79e-06	0	5.71e-05
Aestuariimicrobium	D_0__Bacteria, D_1__Actinobacteria, D_2__Actinobacteria, D_3__Propionibacteriales, D_4__Propionibacteriaceae, D_5__Aestuariimicrobium	1607	2.82e-06	0.000479	0.000238	0.000469	0.00065	8.27e-06	7.46e-05	3.62e-05	8.76e-05	0.00016	2.29e-05	3.81e-05	0.000121	0.000198	0.000231	0.000102	0.000378	0.000221	0.000198	0.000112	0.00015	5.71e-05	0.000103	5.6e-06	5.57e-05	6.72e-06
Bifidobacterium	D_0__Bacteria, D_1__Actinobacteria, D_2__Actinobacteria, D_3__Bifidobacteriales, D_4__Bifidobacteriaceae, D_5__Bifidobacterium	1575	8.45e-05	0.000416	2.56e-06	0.000276	0.000379	7.44e-05	0.000181	0.000148	0.000184	3.19e-05	0.000222	0.000111	0.00032	0.000341	5.47e-05	8.74e-05	2.21e-06	0.000298	1.15e-05	0.000279	0.000123	0.000346	0.000214	0.000154	4.64e-06	0
Peptoclostridium	D_0__Bacteria, D_1__Firmicutes, D_2__Clostridia, D_3__Clostridiales, D_4__Peptostreptococcaceae, D_5__Peptoclostridium	1559	0.00175	2.99e-06	0.00021	0.000109	8.77e-05	4.13e-06	2.01e-05	7.23e-06	4.61e-05	0.000112	3.82e-06	5.86e-06	9.82e-05	0.00137	9.94e-06	4.85e-06	0	0	2.07e-05	1.15e-05	5.36e-06	2.22e-05	5.24e-05	0.00029	7.89e-05	3.36e-06
Lachnospiraceae UCG-002	D_0__Bacteria, D_1__Firmicutes, D_2__Clostridia, D_3__Clostridiales, D_4__Lachnospiraceae, D_5__Lachnospiraceae UCG-002	1436	0	0	3.59e-05	0.000136	0.000106	2.89e-05	5.74e-06	1.08e-05	0	1.6e-05	1.91e-05	0.000706	0.000127	6.95e-06	0.000664	5.34e-05	0.000126	3.51e-06	0.000104	5.74e-06	0	0.000162	0.00054	2.8e-05	0	0.000304
Clostridium sensu stricto 5	D_0__Bacteria, D_1__Firmicutes, D_2__Clostridia, D_3__Clostridiales, D_4__Clostridiaceae 1, D_5__Clostridium sensu stricto 5	1427	2.82e-06	0	0.00106	2.96e-05	0	0	0.000703	3.62e-06	8.3e-05	7.98e-05	0	1.47e-05	0.000364	0.000601	0	0.000141	6.64e-06	0	0.000235	5.74e-06	0.000412	1.27e-05	8.98e-06	0.000196	9.28e-05	1.68e-06
Pseudogracilibacillus	D_0__Bacteria, D_1__Firmicutes, D_2__Bacilli, D_3__Bacillales, D_4__Bacillaceae, D_5__Pseudogracilibacillus	1423	0	0.000338	2.56e-06	0	2.65e-05	0.000678	0.000158	0.000843	0.000129	0.00012	0.000906	0	5.77e-06	0	9.2e-05	1.21e-05	0	0.000291	6.91e-06	0.000322	0.000107	0.000698	0	0	0.000288	8.4e-06
Pediococcus	D_0__Bacteria, D_1__Firmicutes, D_2__Bacilli, D_3__Lactobacillales, D_4__Lactobacillaceae, D_5__Pediococcus	1369	2.82e-06	0.000326	2.56e-05	1.73e-05	0.000532	0.000265	0.000169	0.000391	0.000157	0.000243	0.000398	2.93e-06	5.77e-05	6.95e-06	0.000191	9.71e-06	2.21e-06	0.000431	4.6e-05	0.000319	4.28e-05	0.000431	2.69e-05	4.2e-06	5.1e-05	2.69e-05
Coprococcus 2	D_0__Bacteria, D_1__Firmicutes, D_2__Clostridia, D_3__Clostridiales, D_4__Lachnospiraceae, D_5__Coprococcus 2	1368	0	2.99e-06	5.12e-06	6.42e-05	0.000383	0.000174	0	3.62e-06	0	3.99e-06	0.000172	2.34e-05	0.000113	3.48e-06	0.000721	7.28e-06	0.000179	0	8.75e-05	0	5.36e-06	0.000121	0.000531	1.12e-05	4.64e-06	0.000334
[Ruminococcus] torques group	D_0__Bacteria, D_1__Firmicutes, D_2__Clostridia, D_3__Clostridiales, D_4__Lachnospiraceae, D_5__[Ruminococcus] torques group	1346	5.63e-06	2.99e-06	2.56e-06	0.000111	0.000208	3.72e-05	2.87e-06	7.23e-06	0	7.98e-06	0.000168	0.000103	8.08e-05	1.04e-05	0.000485	8.74e-05	0.000117	7.01e-06	9.67e-05	8.61e-06	0	7.29e-05	0.000872	1.54e-05	4.64e-06	0.000205
Prevotellaceae UCG-003	D_0__Bacteria, D_1__Bacteroidetes, D_2__Bacteroidia, D_3__Bacteroidales, D_4__Prevotellaceae, D_5__Prevotellaceae UCG-003	1336	2.82e-06	2.99e-06	1.02e-05	0.000121	0.000112	0.00246	0	7.23e-06	0	7.98e-06	0	5.86e-06	2.31e-05	0	0.00107	1.94e-05	0.000108	1.4e-05	9.21e-06	0	3.75e-05	0.000114	3.59e-05	2.8e-06	0	8.57e-05
Erysipelatoclostridium	D_0__Bacteria, D_1__Firmicutes, D_2__Erysipelotrichia, D_3__Erysipelotrichales, D_4__Erysipelotrichaceae, D_5__Erysipelatoclostridium	1277	2.82e-06	0.000574	0	0	0.000108	0.000533	0.000141	0.000662	3.69e-05	0.000279	0.000692	0	0	0	9.7e-05	0	0	0.000242	2.3e-06	0.000241	4.82e-05	0.000584	1.05e-05	0	8.35e-05	0
Ruminococcaceae NK4A214 group	D_0__Bacteria, D_1__Firmicutes, D_2__Clostridia, D_3__Clostridiales, D_4__Ruminococcaceae, D_5__Ruminococcaceae NK4A214 group	1256	0	5.98e-06	2.56e-06	9.38e-05	0.000106	8.68e-05	0	1.08e-05	0	3.99e-06	0.000134	4.4e-05	0.000121	3.48e-06	0.000801	1.7e-05	0.000155	3.51e-06	9.44e-05	5.74e-06	5.36e-06	2.85e-05	0.000575	1.4e-05	0	0.000333
Georgenia	D_0__Bacteria, D_1__Actinobacteria, D_2__Actinobacteria, D_3__Micrococcales, D_4__Bogoriellaceae, D_5__Georgenia	1242	0	0.000362	0	9.63e-05	7.13e-05	0.000409	0.000198	0.000466	9.69e-05	0.000152	0.000455	2.05e-05	2.02e-05	0	8.45e-05	0	0.000228	0.000287	1.38e-05	0.000267	0.000112	0.000473	7.33e-05	0	9.75e-05	0
Clostridium sensu stricto 2	D_0__Bacteria, D_1__Firmicutes, D_2__Clostridia, D_3__Clostridiales, D_4__Clostridiaceae 1, D_5__Clostridium sensu stricto 2	1220	2.82e-06	0	0.00052	2.47e-06	0	0	0.000712	0	0.000208	0.000311	0	0	3.46e-05	6.95e-05	0	0	0	0	2.3e-06	3.73e-05	0.000434	0	7.48e-06	0.000706	3.25e-05	0
Hungatella	D_0__Bacteria, D_1__Firmicutes, D_2__Clostridia, D_3__Clostridiales, D_4__Lachnospiraceae, D_5__Hungatella	1179	0	9.27e-05	7.43e-05	8.88e-05	0.000204	4.13e-05	2.87e-06	3.25e-05	4.61e-06	1.99e-05	1.53e-05	1.17e-05	0.000185	2.43e-05	0	1.21e-05	1.77e-05	6.66e-05	0.00122	2.01e-05	0	5.71e-05	0.00023	4.2e-06	1.86e-05	0.000222
Olsenella	D_0__Bacteria, D_1__Actinobacteria, D_2__Coriobacteriia, D_3__Coriobacteriales, D_4__Atopobiaceae, D_5__Olsenella	1178	6.76e-05	4.49e-05	7.69e-06	6.91e-05	6.12e-06	4.13e-05	8.9e-05	1.08e-05	9.22e-06	0	6.88e-05	0.000296	0.000167	2.43e-05	0.000224	0.000104	9.07e-05	7.01e-06	4.37e-05	4.31e-05	5.36e-06	0.000114	0.00085	1.96e-05	3.25e-05	6.55e-05
Jeotgalicoccus	D_0__Bacteria, D_1__Firmicutes, D_2__Bacilli, D_3__Bacillales, D_4__Staphylococcaceae, D_5__Jeotgalicoccus	1172	0	0.000281	0	0	3.87e-05	0.000463	0.000264	0.000568	0.000111	0.000267	0.000528	0	0	6.95e-06	7.46e-05	1.21e-05	1.33e-05	0.0002	3.45e-05	0.00039	8.03e-05	0.000485	1.05e-05	0	0.000121	2.86e-05
Triticum aestivum (bread wheat)-01	D_0__Bacteria, D_1__Cyanobacteria, D_2__Oxyphotobacteria, D_3__Chloroplast, D_4__Triticum aestivum (bread wheat), D_5__Triticum aestivum (bread wheat)	1166	2.82e-06	5.98e-06	0.00235	5.43e-05	0	4.13e-06	0	0	0	0	0	0.000273	6.35e-05	0	0	1.94e-05	1.77e-05	3.51e-06	0.000134	0	0	0	2.84e-05	8.39e-06	0	1.51e-05
Pseudoglutamicibacter	D_0__Bacteria, D_1__Actinobacteria, D_2__Actinobacteria, D_3__Micrococcales, D_4__Micrococcaceae, D_5__Pseudoglutamicibacter	1141	0	0.000521	0	0	5.5e-05	0.000393	8.61e-05	0.000499	0.000143	0.000239	0.000478	0	0	0	0.000124	0	0	0.000326	0	0.000333	8.57e-05	0.000492	0	0	0.000144	0
Stomatobaculum	D_0__Bacteria, D_1__Firmicutes, D_2__Clostridia, D_3__Clostridiales, D_4__Lachnospiraceae, D_5__Stomatobaculum	1132	0	0	1.02e-05	7.4e-06	8.15e-06	4.13e-06	0	0	0	3.99e-06	0	0	0	0	0.000199	7.28e-06	6.86e-05	0	5.52e-05	0	0	0	0.00015	0	0	0.00148
Anaerostipes	D_0__Bacteria, D_1__Firmicutes, D_2__Clostridia, D_3__Clostridiales, D_4__Lachnospiraceae, D_5__Anaerostipes	1128	0	8.97e-06	2.56e-06	4.94e-05	2.65e-05	1.24e-05	0	3.62e-06	0	3.99e-06	9.56e-05	0.000129	0.000188	3.48e-06	0.000293	7.28e-06	8.19e-05	0	5.99e-05	2.87e-06	0	2.85e-05	0.000871	2.8e-05	0	0.00026
Megasphaera	D_0__Bacteria, D_1__Firmicutes, D_2__Negativicutes, D_3__Selenomonadales, D_4__Veillonellaceae, D_5__Megasphaera	1121	1.69e-05	1.5e-05	1.54e-05	0.000501	7.75e-05	8.27e-06	2.01e-05	3.98e-05	4.61e-06	3.99e-06	5.74e-05	2.05e-05	9.82e-05	0.000219	4.72e-05	4.37e-05	8.85e-06	2.8e-05	3.22e-05	2.87e-05	5.36e-06	9.2e-05	0.000887	1.26e-05	4.64e-06	2.69e-05
Cercis gigantea	D_0__Bacteria, D_1__Cyanobacteria, D_2__Oxyphotobacteria, D_3__Chloroplast, D_4__Cercis gigantea, D_5__Cercis gigantea	1116	0	5.98e-06	0	8.64e-05	0.000461	7.03e-05	4.02e-05	0	4.61e-06	0.000112	0	0	1.44e-05	1.04e-05	6.22e-05	7.28e-06	4.43e-06	0	1.15e-05	5.74e-06	0	1.27e-05	0.00111	0	1.86e-05	0
Bibersteinia	D_0__Bacteria, D_1__Proteobacteria, D_2__Gammaproteobacteria, D_3__Pasteurellales, D_4__Pasteurellaceae, D_5__Bibersteinia	1107	0	0	1.02e-05	9.87e-06	0.000126	0	0.00152	7.23e-06	0.000535	0.000929	0	0	1.15e-05	0	4.23e-05	2.67e-05	0	3.51e-06	0	0.000307	4.28e-05	6.34e-06	0	9.79e-06	0	0
Dermabacter	D_0__Bacteria, D_1__Actinobacteria, D_2__Actinobacteria, D_3__Micrococcales, D_4__Dermabacteraceae, D_5__Dermabacter	1101	1.69e-05	0.00012	8.71e-05	0.000215	0.000153	7.03e-05	5.17e-05	0.000202	3.23e-05	7.98e-05	4.59e-05	0	0.000179	3.82e-05	4.48e-05	0.000148	2.21e-05	7.36e-05	0.000394	3.16e-05	4.28e-05	0.000152	0.0001	5.88e-05	5.1e-05	0.000316
Helcobacillus	D_0__Bacteria, D_1__Actinobacteria, D_2__Actinobacteria, D_3__Micrococcales, D_4__Dermabacteraceae, D_5__Helcobacillus	1098	0	0.000215	0	0	2.04e-06	0.000649	4.02e-05	0.000687	0.000152	0.000239	0.000627	0	0	0	6.22e-05	0	0	0.000466	0	0.000267	3.75e-05	0.000374	0	0	0.000144	0
Lysinibacillus	D_0__Bacteria, D_1__Firmicutes, D_2__Bacilli, D_3__Bacillales, D_4__Planococcaceae, D_5__Lysinibacillus	1084	0	0.000598	0	2.47e-05	9.58e-05	0.000368	8.32e-05	0.000438	6e-05	0.000167	0.000585	0	2.89e-06	0	7.21e-05	7.28e-06	2.21e-06	0.000196	1.15e-05	0.000178	8.03e-05	0.000584	0	1.4e-06	9.28e-05	5.04e-06
Lachnospiraceae XPB1014 group	D_0__Bacteria, D_1__Firmicutes, D_2__Clostridia, D_3__Clostridiales, D_4__Lachnospiraceae, D_5__Lachnospiraceae XPB1014 group	1069	0	2.99e-06	2.56e-06	3.21e-05	0.00021	1.65e-05	0	3.62e-06	0	0	0	2.93e-06	2.89e-05	3.48e-06	0.000323	0	3.98e-05	7.01e-06	1.61e-05	0	5.36e-06	1.9e-05	0.00106	1.4e-06	0	0.000106
Neisseria	D_0__Bacteria, D_1__Proteobacteria, D_2__Gammaproteobacteria, D_3__Betaproteobacteriales, D_4__Neisseriaceae, D_5__Neisseria	1026	0	8.38e-05	2.82e-05	0.000141	0.000538	1.65e-05	0.000187	0.00017	0.000138	3.19e-05	0	2.64e-05	0.000364	1.04e-05	5.47e-05	0.000124	2.66e-05	0.00013	6.45e-05	9.48e-05	0.000107	0.000136	0.000138	2.24e-05	4.64e-06	3.19e-05
[Eubacterium] ruminantium group	D_0__Bacteria, D_1__Firmicutes, D_2__Clostridia, D_3__Clostridiales, D_4__Lachnospiraceae, D_5__[Eubacterium] ruminantium group	1019	5.63e-06	2.99e-06	4.87e-05	0.000225	0.000296	3.72e-05	0	1.81e-05	0	3.99e-06	3.82e-06	4.4e-05	5.49e-05	2.43e-05	0.000559	0.000141	0.000266	1.05e-05	0.000101	5.74e-06	5.36e-06	4.12e-05	0.000338	2.8e-06	0	1.68e-05
Cutibacterium	D_0__Bacteria, D_1__Actinobacteria, D_2__Actinobacteria, D_3__Propionibacteriales, D_4__Propionibacteriaceae, D_5__Cutibacterium	1010	0	3.59e-05	0	9.13e-05	0.000581	2.48e-05	5.74e-06	3.62e-05	0	0.000219	1.53e-05	8.21e-05	0.000245	6.95e-06	0.000261	4.85e-06	2.43e-05	3.51e-06	0.00055	2.87e-05	5.36e-06	6.34e-06	0.000126	2.8e-06	9.28e-06	4.2e-05
Ambiguous_taxa-19	D_0__Bacteria, D_1__Cyanobacteria, D_2__Oxyphotobacteria, D_3__Chloroplast, Ambiguous_taxa, Ambiguous_taxa	1010	0	8.97e-06	1.02e-05	8.14e-05	0.000379	1.65e-05	2.3e-05	0	0	5.98e-05	7.65e-06	2.93e-06	1.44e-05	6.95e-06	2.98e-05	1.21e-05	1.33e-05	0	3.45e-05	8.61e-06	0	9.51e-06	0.00104	4.2e-06	4.64e-06	1.01e-05
Conchiformibius	D_0__Bacteria, D_1__Proteobacteria, D_2__Gammaproteobacteria, D_3__Betaproteobacteriales, D_4__Neisseriaceae, D_5__Conchiformibius	1009	0	7.18e-05	1.02e-05	0.000923	0.000204	2.07e-05	2.87e-06	0.000698	9.22e-06	0	1.53e-05	5.86e-06	3.18e-05	1.04e-05	4.48e-05	5.34e-05	5.53e-05	0.000172	1.61e-05	0	1.07e-05	5.71e-05	0.000206	0	0	1.18e-05
uncultured rumen bacterium-02	D_0__Bacteria, D_1__Cyanobacteria, D_2__Melainabacteria, D_3__Gastranaerophilales, D_4__uncultured rumen bacterium, D_5__uncultured rumen bacterium	1005	0	0	1.02e-05	9.87e-06	0.000265	1.24e-05	0	3.62e-06	0	0	6.88e-05	0.000302	0.000346	0	0.000313	2.43e-06	9.3e-05	1.4e-05	1.61e-05	5.74e-06	5.36e-06	2.54e-05	0.000578	2.24e-05	0	4.87e-05
Sharpea	D_0__Bacteria, D_1__Firmicutes, D_2__Erysipelotrichia, D_3__Erysipelotrichales, D_4__Erysipelotrichaceae, D_5__Sharpea	988	5.63e-06	0	0	0.000365	2.04e-06	0.00012	3.44e-05	7.23e-06	9.22e-06	3.99e-06	2.68e-05	0.00122	0.00024	0.000407	0	0	0	3.86e-05	0	2.87e-06	0	4.76e-05	0.000126	5.32e-05	2.78e-05	2.35e-05
Howardella	D_0__Bacteria, D_1__Firmicutes, D_2__Clostridia, D_3__Clostridiales, D_4__Lachnospiraceae, D_5__Howardella	979	3.38e-05	0.000194	8.71e-05	4.94e-06	0.000102	0.000124	0	0	1.38e-05	1.2e-05	1.91e-05	0.000126	0.000217	0	2.73e-05	2.43e-06	0.00039	8.76e-05	0.000677	8.33e-05	7.5e-05	9.51e-06	5.54e-05	8.25e-05	0	1.34e-05
Selenomonas 3	D_0__Bacteria, D_1__Firmicutes, D_2__Negativicutes, D_3__Selenomonadales, D_4__Veillonellaceae, D_5__Selenomonas 3	976	0	0	7.69e-06	0.000281	0.000393	0	0	0	0	0	3.82e-06	0	0	3.13e-05	0.00103	0.000121	0.000142	0	1.84e-05	5.74e-06	0	5.71e-05	0.000123	0	0	3.02e-05
Dialister	D_0__Bacteria, D_1__Firmicutes, D_2__Negativicutes, D_3__Selenomonadales, D_4__Veillonellaceae, D_5__Dialister	945	0	0	5.12e-06	0.000782	0.000528	0	0	3.62e-06	0	0	2.68e-05	0	2.89e-06	4.87e-05	7.96e-05	0.000252	1.55e-05	0	9.21e-06	1.15e-05	0	7.93e-05	0.000245	5.6e-06	0	0
Clostridium sensu stricto 3	D_0__Bacteria, D_1__Firmicutes, D_2__Clostridia, D_3__Clostridiales, D_4__Clostridiaceae 1, D_5__Clostridium sensu stricto 3	936	0.00018	0	0.000512	7.4e-06	4.08e-06	4.13e-06	8.61e-06	0	0.000438	0.000407	0	2.93e-06	5.2e-05	4.17e-05	2.49e-06	2.43e-06	0	1.4e-05	1.84e-05	5.74e-06	1.61e-05	9.51e-06	0.000214	0.000179	0.000645	5.04e-06
uncultured-20	D_0__Bacteria, D_1__Firmicutes, D_2__Clostridia, D_3__Clostridiales, D_4__Peptococcaceae, D_5__uncultured	925	0	5.98e-06	5.12e-06	1.73e-05	2.24e-05	5.79e-05	2.87e-06	0	0	3.99e-06	0.000298	2.93e-06	5.77e-06	0	0.000301	7.28e-06	7.52e-05	7.01e-06	6.91e-06	0	0	6.98e-05	0.000515	8.39e-06	0	0.000455
Leifsonia	D_0__Bacteria, D_1__Actinobacteria, D_2__Actinobacteria, D_3__Micrococcales, D_4__Microbacteriaceae, D_5__Leifsonia	915	1.41e-05	3.59e-05	2.56e-05	0.000131	3.47e-05	7.44e-05	6.6e-05	0.000141	1.84e-05	3.99e-05	6.5e-05	0.000149	5.77e-05	6.95e-06	1.74e-05	1.7e-05	0.000927	4.91e-05	6.91e-05	7.18e-05	5.36e-06	0.000121	0.000102	2.1e-05	9.28e-06	1.34e-05
uncultured-09	D_0__Bacteria, D_1__Bacteroidetes, D_2__Bacteroidia, D_3__Bacteroidales, D_4__Prevotellaceae, D_5__uncultured	915	0	0	6.66e-05	0.000681	2.65e-05	0.000281	0	3.62e-06	0	2.79e-05	7.65e-06	0	3.46e-05	3.13e-05	0.000507	5.34e-05	2.43e-05	3.51e-06	7.14e-05	2.58e-05	1.07e-05	3.81e-05	0.000268	6.99e-06	0	4.2e-05
Leptotrichia	D_0__Bacteria, D_1__Fusobacteria, D_2__Fusobacteriia, D_3__Fusobacteriales, D_4__Leptotrichiaceae, D_5__Leptotrichia	895	0	0.000209	4.36e-05	6.91e-05	0.000308	7.03e-05	4.02e-05	4.34e-05	7.84e-05	0	0	0	6.35e-05	1.04e-05	2.98e-05	8.74e-05	2.21e-05	0.000747	0.000389	2.87e-06	3.21e-05	0.00013	7.33e-05	1.4e-06	0	1.01e-05
Comamonas	D_0__Bacteria, D_1__Proteobacteria, D_2__Gammaproteobacteria, D_3__Betaproteobacteriales, D_4__Burkholderiaceae, D_5__Comamonas	863	0	6.58e-05	2.56e-05	6.66e-05	0.000506	1.24e-05	1.72e-05	2.89e-05	7.38e-05	2.79e-05	3.06e-05	3.52e-05	3.75e-05	1.74e-05	4.97e-05	5.83e-05	3.98e-05	0.000109	0.000345	1.44e-05	5.36e-06	8.25e-05	0.000214	1.12e-05	4.64e-06	8.57e-05
Virgibacillus	D_0__Bacteria, D_1__Firmicutes, D_2__Bacilli, D_3__Bacillales, D_4__Bacillaceae, D_5__Virgibacillus	826	0	0.00012	0	1.23e-05	2.24e-05	0.000413	0.000135	0.000503	0.000148	0.000187	0.000451	0	2.89e-06	0	5.22e-05	2.43e-06	0	0.000109	0	0.000207	7.5e-05	0.000371	0	1.4e-06	0.000135	0
Oribacterium	D_0__Bacteria, D_1__Firmicutes, D_2__Clostridia, D_3__Clostridiales, D_4__Lachnospiraceae, D_5__Oribacterium	818	0	0	2.56e-06	0.000215	0.000192	5.79e-05	0	0	0	1.2e-05	0	2.93e-06	1.73e-05	1.04e-05	0.000341	5.1e-05	9.07e-05	0	7.14e-05	0	0	5.39e-05	0.000458	0	0	9.41e-05
Catenibacterium	D_0__Bacteria, D_1__Firmicutes, D_2__Erysipelotrichia, D_3__Erysipelotrichales, D_4__Erysipelotrichaceae, D_5__Catenibacterium	806	0	2.09e-05	5.12e-06	1.23e-05	0.000132	0	0	0	0	5.18e-05	0.000371	2.93e-05	0	0	0.000137	0.000216	0	2.8e-05	0	5.74e-06	5.36e-06	3.49e-05	7.03e-05	0	1.39e-05	0.000657
Brachybacterium	D_0__Bacteria, D_1__Actinobacteria, D_2__Actinobacteria, D_3__Micrococcales, D_4__Dermabacteraceae, D_5__Brachybacterium	805	0	0.000176	0	2.47e-05	4.89e-05	0.000269	0.000121	0.000315	0.000152	0.000203	0.000509	2.93e-06	5.77e-06	6.95e-06	4.72e-05	0	1.11e-05	0.000207	2.76e-05	0.000161	0.00015	0.000282	8.98e-06	5.6e-06	6.5e-05	6.72e-06
uncultured-07	D_0__Bacteria, D_1__Actinobacteria, D_2__Coriobacteriia, D_3__Coriobacteriales, D_4__Atopobiaceae, D_5__uncultured	803	0	1.2e-05	5.12e-06	3.46e-05	5.91e-05	0	0	1.45e-05	0	7.98e-06	7.27e-05	0.000287	0.000219	0	0.000216	4.13e-05	0.000115	1.05e-05	1.61e-05	5.74e-06	0	5.71e-05	0.000462	2.24e-05	0	7.39e-05
Epulopiscium	D_0__Bacteria, D_1__Firmicutes, D_2__Clostridia, D_3__Clostridiales, D_4__Lachnospiraceae, D_5__Epulopiscium	727	0.000504	0	7.69e-06	1.48e-05	0	0	0	0	6.92e-05	4.39e-05	0	8.79e-06	2.89e-06	0.000921	2.49e-06	0	2.21e-06	0	0	0	0	3.17e-06	2.99e-06	0.000119	0.000241	0.000171
Atopobium	D_0__Bacteria, D_1__Actinobacteria, D_2__Coriobacteriia, D_3__Coriobacteriales, D_4__Atopobiaceae, D_5__Atopobium	720	2.82e-06	1.79e-05	0.000266	4.94e-06	0	4.13e-06	8.61e-06	6.51e-05	3.69e-05	0	7.65e-06	0	3.18e-05	0	0	2.43e-06	0.000308	0.000203	0.000686	1.72e-05	2.68e-05	6.34e-06	7.03e-05	6.99e-06	4.64e-06	3.36e-06
Citrobacter	D_0__Bacteria, D_1__Proteobacteria, D_2__Gammaproteobacteria, D_3__Enterobacteriales, D_4__Enterobacteriaceae, D_5__Citrobacter	720	0	0	2.56e-06	0	0	0	1.72e-05	3.62e-06	0.00295	0	0	0	2.89e-06	0	0	0	0.000113	3.15e-05	2.3e-06	0	0	9.51e-06	1.05e-05	0	0	0
Lachnospiraceae NC2004 group	D_0__Bacteria, D_1__Firmicutes, D_2__Clostridia, D_3__Clostridiales, D_4__Lachnospiraceae, D_5__Lachnospiraceae NC2004 group	717	1.13e-05	3.89e-05	2.56e-06	5.18e-05	9.99e-05	2.48e-05	5.74e-06	0	2.31e-05	8.77e-05	7.65e-06	2.93e-05	0.000104	3.48e-06	0.000196	2.43e-05	2.66e-05	4.21e-05	4.14e-05	5.74e-06	0	8.25e-05	0.000447	1.96e-05	5.57e-05	0.000102
uncultured bacterium-13	D_0__Bacteria, D_1__Cyanobacteria, D_2__Melainabacteria, D_3__Gastranaerophilales, D_4__uncultured bacterium, D_5__uncultured bacterium	716	5.63e-06	8.97e-06	0	5.43e-05	0.000145	8.27e-06	0	0	0	7.98e-06	1.53e-05	0.00017	0.000294	1.04e-05	0.000132	9.71e-06	9.07e-05	7.01e-06	1.38e-05	0	0	3.17e-05	0.000422	1.82e-05	0	6.05e-05
Ottowia	D_0__Bacteria, D_1__Proteobacteria, D_2__Gammaproteobacteria, D_3__Betaproteobacteriales, D_4__Burkholderiaceae, D_5__Ottowia	679	0	7.18e-05	2.56e-05	0.000136	0	2.48e-05	0.000141	0.000127	0.00047	9.17e-05	0	0	1.44e-05	2.43e-05	4.72e-05	8.5e-05	0	0.000494	6.91e-06	7.75e-05	0.000171	0.000108	5.84e-05	0	0.000149	1.68e-06
uncultured-17	D_0__Bacteria, D_1__Firmicutes, D_2__Clostridia, D_3__Clostridiales, D_4__Clostridiaceae 1, D_5__uncultured	671	4.23e-05	0	0.000728	2.47e-06	0	0	8.61e-06	0	1.84e-05	7.98e-05	0	0	1.44e-05	4.17e-05	0	0	0	0	4.6e-06	2.87e-06	5.36e-06	0	1.8e-05	0.000425	3.25e-05	0
Amphibacillus	D_0__Bacteria, D_1__Firmicutes, D_2__Bacilli, D_3__Bacillales, D_4__Bacillaceae, D_5__Amphibacillus	621	0	0.000168	0	0	0	0.00026	0.000126	0.000318	6e-05	0.00014	0.000394	0	0	3.48e-06	2.49e-05	2.43e-06	0	9.11e-05	0	0.000164	6.43e-05	0.000279	0	0	0.000111	0
Clostridium sensu stricto 12	D_0__Bacteria, D_1__Firmicutes, D_2__Clostridia, D_3__Clostridiales, D_4__Clostridiaceae 1, D_5__Clostridium sensu stricto 12	600	4.23e-05	0	2.82e-05	3.46e-05	0	0	0	3.62e-06	7.84e-05	0.000355	0	1.76e-05	8.08e-05	0.00082	2.49e-06	8.25e-05	2.21e-06	3.51e-06	7.37e-05	0	5.36e-06	9.51e-06	1.5e-06	8.53e-05	0.000209	5.04e-06
Ornithinibacillus	D_0__Bacteria, D_1__Firmicutes, D_2__Bacilli, D_3__Bacillales, D_4__Bacillaceae, D_5__Ornithinibacillus	595	0	7.48e-05	0	2.47e-06	2.04e-06	0.000343	6.89e-05	0.000333	9.69e-05	7.58e-05	0.000344	0	0	0	6.96e-05	0	2.21e-06	0.000168	0	0.000112	1.61e-05	0.00027	1.5e-05	0	0.000116	0
Bacteroides	D_0__Bacteria, D_1__Bacteroidetes, D_2__Bacteroidia, D_3__Bacteroidales, D_4__Bacteroidaceae, D_5__Bacteroides	592	2.82e-06	5.09e-05	1.54e-05	5.18e-05	0.000218	0.000294	1.15e-05	0	4.61e-06	1.2e-05	0	0	5.77e-06	1.74e-05	0.000306	0	1.33e-05	1.4e-05	4.83e-05	1.15e-05	1.61e-05	0.000171	0.000132	5.6e-06	0	7.9e-05
Mitsuokella	D_0__Bacteria, D_1__Firmicutes, D_2__Negativicutes, D_3__Selenomonadales, D_4__Veillonellaceae, D_5__Mitsuokella	589	0	0	2.56e-06	0.00037	0.000306	0	2.87e-06	0	0	0	3.82e-06	2.93e-06	1.73e-05	8.34e-05	8.95e-05	1.7e-05	1.33e-05	3.51e-06	4.6e-06	5.74e-06	0	4.76e-05	0.00025	2.66e-05	0	0
Hafnia-Obesumbacterium	D_0__Bacteria, D_1__Proteobacteria, D_2__Gammaproteobacteria, D_3__Enterobacteriales, D_4__Enterobacteriaceae, D_5__Hafnia-Obesumbacterium	587	0	0	0	0	0	0	0	1.08e-05	0.00242	0	7.65e-06	0	2.89e-06	0	2.49e-06	0	6.42e-05	7.71e-05	0	0	0	1.27e-05	0	0	0	0
uncultured bacterium-22	D_0__Bacteria, D_1__Kiritimatiellaeota, D_2__Kiritimatiellae, D_3__WCHB1-41, D_4__uncultured bacterium, D_5__uncultured bacterium	567	0	0.000108	2.56e-05	5.92e-05	3.06e-05	7.03e-05	0	0	0	0	1.15e-05	5.86e-06	3.46e-05	3.48e-06	0.000249	2.43e-06	0.000221	0	8.98e-05	0	0	2.54e-05	0.000239	5.6e-06	0	5.88e-05
Akkermansia	D_0__Bacteria, D_1__Verrucomicrobia, D_2__Verrucomicrobiae, D_3__Verrucomicrobiales, D_4__Akkermansiaceae, D_5__Akkermansia	567	0	2.09e-05	0	4.94e-06	0.000185	3.31e-05	0	0	0	3.99e-06	2.68e-05	2.93e-06	0	0	0.000527	0	0.000106	7.01e-06	1.38e-05	2.87e-06	0	8.25e-05	0.000156	4.2e-06	0	8.06e-05
Lachnospiraceae NK3A20 group	D_0__Bacteria, D_1__Firmicutes, D_2__Clostridia, D_3__Clostridiales, D_4__Lachnospiraceae, D_5__Lachnospiraceae NK3A20 group	564	5.63e-06	5.38e-05	0	1.73e-05	0.000448	0	0	3.62e-06	0	2.39e-05	7.65e-06	0.000258	0	0	0.000216	3.88e-05	8.63e-05	7.01e-06	4.6e-06	0	5.36e-06	3.17e-05	8.38e-05	0	0	1.18e-05
Marvinbryantia	D_0__Bacteria, D_1__Firmicutes, D_2__Clostridia, D_3__Clostridiales, D_4__Lachnospiraceae, D_5__Marvinbryantia	553	0	5.98e-06	5.12e-06	4.94e-05	9.58e-05	8.27e-06	1.72e-05	3.62e-06	4.61e-06	0	0.000245	0.000161	3.46e-05	3.48e-06	0.000296	1.94e-05	9.3e-05	1.4e-05	3.68e-05	2.3e-05	1.07e-05	3.49e-05	0.000162	1.4e-06	0	3.53e-05
Fastidiosipila	D_0__Bacteria, D_1__Firmicutes, D_2__Clostridia, D_3__Clostridiales, D_4__Ruminococcaceae, D_5__Fastidiosipila	546	2.82e-06	5.38e-05	4.87e-05	0.000121	0.000135	8.27e-06	5.74e-06	2.89e-05	2.77e-05	1.99e-05	1.53e-05	3.22e-05	0.000113	0	2.24e-05	4.85e-06	8.85e-06	0.000102	8.98e-05	2.3e-05	0	6.34e-05	0.000229	2.94e-05	0	5.21e-05
S5-A14a	D_0__Bacteria, D_1__Firmicutes, D_2__Clostridia, D_3__Clostridiales, D_4__Family XIII, D_5__S5-A14a	528	2.82e-06	3.59e-05	3.84e-05	4.69e-05	7.75e-05	0	2.87e-06	4.7e-05	9.22e-06	2.79e-05	1.15e-05	2.05e-05	0.000225	1.04e-05	5.72e-05	2.43e-06	6.64e-06	7.36e-05	0.000134	4.02e-05	5.36e-06	3.17e-05	0.00026	2.8e-05	0	6.72e-06
Ambiguous_taxa-01	Ambiguous_taxa, Ambiguous_taxa, Ambiguous_taxa, Ambiguous_taxa, Ambiguous_taxa, Ambiguous_taxa	507	2.82e-06	0	0.000756	1.23e-05	0	0	0	0	0	0	0	0.000205	4.33e-05	3.48e-06	0	1.46e-05	8.85e-06	0	0.000166	0	0	0	2.69e-05	1.82e-05	0	1.18e-05
Schwartzia	D_0__Bacteria, D_1__Firmicutes, D_2__Negativicutes, D_3__Selenomonadales, D_4__Veillonellaceae, D_5__Schwartzia	505	0	0	2.56e-06	0	0	0	0	0	0	0	0	0	0	0	5.22e-05	0	1.77e-05	0	2.07e-05	0	0	0	4.34e-05	0	0	0.000734
Lachnospiraceae UCG-001	D_0__Bacteria, D_1__Firmicutes, D_2__Clostridia, D_3__Clostridiales, D_4__Lachnospiraceae, D_5__Lachnospiraceae UCG-001	502	0	0	2.05e-05	0.000311	0.000322	0	0	3.62e-06	0	0	3.82e-06	1.47e-05	2.89e-05	3.48e-06	0.000144	4.61e-05	1.77e-05	0	2.76e-05	0	0	5.39e-05	0.0001	8.39e-06	0	8.4e-06
Lachnospiraceae UCG-008	D_0__Bacteria, D_1__Firmicutes, D_2__Clostridia, D_3__Clostridiales, D_4__Lachnospiraceae, D_5__Lachnospiraceae UCG-008	493	0	0	7.69e-06	9.87e-06	2.04e-05	8.27e-06	0	3.62e-06	4.61e-06	7.98e-06	1.15e-05	0.000138	6.35e-05	0	3.73e-05	0	1.33e-05	0	3.68e-05	2.87e-06	0	1.27e-05	0.000477	1.54e-05	0	4.37e-05
Allorhizobium-Neorhizobium-Pararhizobium-Rhizobium	D_0__Bacteria, D_1__Proteobacteria, D_2__Alphaproteobacteria, D_3__Rhizobiales, D_4__Rhizobiaceae, D_5__Allorhizobium-Neorhizobium-Pararhizobium-Rhizobium	492	5.63e-06	0	2.31e-05	0.000188	0	0	5.74e-06	0	1.38e-05	0	0	1.76e-05	1.44e-05	6.95e-06	7.46e-06	4.85e-06	0.000735	0.000133	6.91e-06	0	0	0	1.05e-05	2.8e-06	0	0
Clostridium sensu stricto 7	D_0__Bacteria, D_1__Firmicutes, D_2__Clostridia, D_3__Clostridiales, D_4__Clostridiaceae 1, D_5__Clostridium sensu stricto 7	483	0	2.39e-05	7.17e-05	5.68e-05	2.45e-05	3.72e-05	0	3.25e-05	0	3.99e-06	3.44e-05	2.05e-05	0.00017	0.000181	2.73e-05	0.000316	1.77e-05	3.51e-05	0.000205	5.74e-06	5.36e-06	1.27e-05	0	1.12e-05	1.39e-05	0
Brachymonas	D_0__Bacteria, D_1__Proteobacteria, D_2__Gammaproteobacteria, D_3__Betaproteobacteriales, D_4__Burkholderiaceae, D_5__Brachymonas	473	0	8.08e-05	2.56e-06	0.000133	9.78e-05	4.55e-05	2.87e-05	6.87e-05	4.61e-06	0	0	0	7.51e-05	2.78e-05	0.000132	0.000131	1.33e-05	0.00041	2.3e-06	1.15e-05	0	5.71e-05	1.05e-05	1.4e-06	3.25e-05	0
Sanguibacter	D_0__Bacteria, D_1__Actinobacteria, D_2__Actinobacteria, D_3__Micrococcales, D_4__Sanguibacteraceae, D_5__Sanguibacter	463	8.45e-06	0	2.56e-06	9.87e-06	0	4.13e-06	8.61e-06	0	0	0	0	8.79e-06	0	0	0	7.28e-06	0.00093	0	3.45e-05	0	0	6.34e-06	5.99e-06	4.2e-06	0	1.68e-06
Solanum melongena (eggplant)-02	D_0__Bacteria, D_1__Proteobacteria, D_2__Alphaproteobacteria, D_3__Rickettsiales, D_4__Mitochondria, D_5__Solanum melongena (eggplant)	452	0	1.2e-05	0	6.91e-05	4.28e-05	4.13e-06	8.32e-05	4.34e-05	3.69e-05	0	3.82e-06	1.76e-05	1.73e-05	0	0.000102	7.28e-06	4.65e-05	0.000649	1.38e-05	2.3e-05	1.07e-05	6.34e-05	6.43e-05	2.8e-06	0	8.4e-06
Ruminiclostridium 5	D_0__Bacteria, D_1__Firmicutes, D_2__Clostridia, D_3__Clostridiales, D_4__Ruminococcaceae, D_5__Ruminiclostridium 5	447	2.82e-06	1.5e-05	2.56e-06	1.73e-05	2.85e-05	1.65e-05	2.87e-06	0	0	1.2e-05	2.29e-05	0.000144	7.22e-05	0	0.000269	4.85e-06	3.76e-05	7.01e-06	3.45e-05	0	0	7.93e-05	0.000166	1.12e-05	0	7.22e-05
Ambiguous_taxa-32	D_0__Bacteria, D_1__Patescibacteria, D_2__Saccharimonadia, D_3__Saccharimonadales, D_4__Saccharimonadaceae, Ambiguous_taxa	440	2.82e-06	2.09e-05	2.31e-05	4.44e-05	9.58e-05	7.44e-05	1.72e-05	5.79e-05	4.15e-05	2.39e-05	2.29e-05	2.64e-05	8.66e-05	6.95e-06	2.49e-06	8.01e-05	1.11e-05	6.31e-05	0.000212	1.15e-05	5.36e-06	2.22e-05	0.000109	5.6e-06	4.18e-05	1.51e-05
Jatrophihabitans	D_0__Bacteria, D_1__Actinobacteria, D_2__Actinobacteria, D_3__Frankiales, D_4__Frankiaceae, D_5__Jatrophihabitans	437	0	9.87e-05	0	0	3.06e-05	0.00017	4.02e-05	0.000119	0.000134	6.38e-05	0.000168	0	0	0	0.000139	0	0	0.000217	0	8.33e-05	4.28e-05	0.000133	0	0	6.03e-05	3.36e-06
Peptococcus	D_0__Bacteria, D_1__Firmicutes, D_2__Clostridia, D_3__Clostridiales, D_4__Peptococcaceae, D_5__Peptococcus	431	0	1.5e-05	2.56e-06	4.44e-05	8.97e-05	3.72e-05	5.74e-06	1.81e-05	1.38e-05	1.99e-05	0.000291	1.76e-05	0.000167	1.74e-05	8.2e-05	4.85e-05	2.88e-05	4.56e-05	7.6e-05	1.44e-05	1.07e-05	4.12e-05	4.49e-05	1.4e-05	2.32e-05	2.86e-05
Serratia	D_0__Bacteria, D_1__Proteobacteria, D_2__Gammaproteobacteria, D_3__Enterobacteriales, D_4__Enterobacteriaceae, D_5__Serratia	427	0	0	0	0	0	0	0	0	0	0	0	0	0	0	0	0	0.000934	0	9.21e-06	2.87e-06	0	0	0	0	0	0
Ambiguous_taxa-40	D_0__Bacteria, D_1__Proteobacteria, D_2__Gammaproteobacteria, D_3__Enterobacteriales, D_4__Enterobacteriaceae, Ambiguous_taxa	412	2.82e-06	0	7.69e-06	4.94e-06	0	0	0	5.06e-05	0.000111	3.99e-06	0	2.93e-06	4.04e-05	0	7.21e-05	7.28e-06	0.000538	2.8e-05	0.000115	0	0	3.17e-06	1.5e-05	4.2e-06	0	8.4e-06
Azoarcus	D_0__Bacteria, D_1__Proteobacteria, D_2__Gammaproteobacteria, D_3__Betaproteobacteriales, D_4__Rhodocyclaceae, D_5__Azoarcus	401	0	0	2.56e-06	2.47e-05	0.00022	4.55e-05	2.3e-05	3.62e-06	0	2.79e-05	0	2.93e-06	1.15e-05	0	2.73e-05	4.85e-06	1.11e-05	0	2.99e-05	2.87e-06	0	3.17e-06	0.00032	0	4.64e-06	3.36e-06
Erysipelotrichaceae UCG-003	D_0__Bacteria, D_1__Firmicutes, D_2__Erysipelotrichia, D_3__Erysipelotrichales, D_4__Erysipelotrichaceae, D_5__Erysipelotrichaceae UCG-003	398	0	0	2.56e-06	1.48e-05	2.45e-05	0	0	0	0	0	8.03e-05	0.000475	8.66e-06	0	0.000204	3.4e-05	3.32e-05	0	2.3e-06	0	0	3.17e-06	8.83e-05	5.6e-06	0	2.86e-05
Stenotrophomonas	D_0__Bacteria, D_1__Proteobacteria, D_2__Gammaproteobacteria, D_3__Xanthomonadales, D_4__Xanthomonadaceae, D_5__Stenotrophomonas	396	0	0	5.12e-06	5.18e-05	8.56e-05	0	4.3e-05	0	2.31e-05	7.98e-06	0	2.93e-06	2.89e-06	1.04e-05	3.23e-05	1.7e-05	0.000531	4.56e-05	2.76e-05	1.15e-05	0	6.34e-06	2.99e-06	0	0	1.85e-05
Clostridium sensu stricto 6	D_0__Bacteria, D_1__Firmicutes, D_2__Clostridia, D_3__Clostridiales, D_4__Clostridiaceae 1, D_5__Clostridium sensu stricto 6	387	2.25e-05	0	0.000136	4.44e-05	3.06e-05	0	5.74e-06	0	0.000194	0.000219	0	0	4.91e-05	5.21e-05	1.24e-05	4.85e-06	2.21e-06	1.05e-05	6.91e-06	2.87e-05	5.36e-05	9.51e-06	5.84e-05	6.85e-05	0.000172	0
Mycobacterium	D_0__Bacteria, D_1__Actinobacteria, D_2__Actinobacteria, D_3__Corynebacteriales, D_4__Mycobacteriaceae, D_5__Mycobacterium	386	2.82e-06	2.99e-06	5.12e-06	0	0.000151	2.07e-05	8.61e-06	1.08e-05	9.22e-06	5.58e-05	1.15e-05	2.93e-06	0.000185	0	8.7e-05	1.21e-05	6.64e-05	1.75e-05	2.53e-05	5.74e-06	0	2.54e-05	6.13e-05	2.24e-05	1.86e-05	9.41e-05
Ambiguous_taxa-18	D_0__Bacteria, D_1__Cyanobacteria, D_2__Melainabacteria, D_3__Gastranaerophilales, Ambiguous_taxa, Ambiguous_taxa	384	0	2.99e-06	2.56e-06	2.47e-06	9.99e-05	3.31e-05	0	0	0	0	7.65e-06	0.000155	5.2e-05	0	0.000119	0	3.32e-05	0	1.61e-05	2.87e-06	0	1.27e-05	0.000232	5.6e-06	0	2.86e-05
Ambiguous_taxa-38	D_0__Bacteria, D_1__Proteobacteria, D_2__Gammaproteobacteria, D_3__Betaproteobacteriales, D_4__Burkholderiaceae, Ambiguous_taxa	382	0	4.49e-05	1.54e-05	2.96e-05	0.000141	1.65e-05	5.74e-06	2.17e-05	9.22e-06	1.2e-05	1.15e-05	2.05e-05	2.31e-05	6.95e-06	1.24e-05	1.46e-05	1.55e-05	2.1e-05	0.000136	1.44e-05	0	4.76e-05	0.000168	6.99e-06	4.64e-06	3.7e-05
Acetanaerobacterium	D_0__Bacteria, D_1__Firmicutes, D_2__Clostridia, D_3__Clostridiales, D_4__Ruminococcaceae, D_5__Acetanaerobacterium	369	0	2.39e-05	0	2.47e-06	0.000302	3.72e-05	0	3.62e-06	0	1.99e-05	1.91e-05	0	0	0	4.72e-05	0	0	1.4e-05	0	2.87e-06	1.07e-05	2.85e-05	0.000235	0	0	0
Prevotellaceae UCG-004	D_0__Bacteria, D_1__Bacteroidetes, D_2__Bacteroidia, D_3__Bacteroidales, D_4__Prevotellaceae, D_5__Prevotellaceae UCG-004	363	0	2.99e-06	5.12e-06	9.38e-05	0.000145	1.24e-05	0	0	0	7.98e-06	0	0	4.91e-05	1.74e-05	0.000174	0	2.43e-05	7.01e-06	1.84e-05	0	1.61e-05	1.59e-05	0.000159	0	0	3.19e-05
Ruminiclostridium 9	D_0__Bacteria, D_1__Firmicutes, D_2__Clostridia, D_3__Clostridiales, D_4__Ruminococcaceae, D_5__Ruminiclostridium 9	362	2.82e-06	2.99e-06	5.12e-06	7.4e-05	6.73e-05	2.07e-05	5.74e-06	3.62e-06	4.61e-06	1.6e-05	3.82e-05	5.86e-06	2.89e-06	6.95e-06	0.000219	1.21e-05	4.2e-05	3.51e-06	5.52e-05	0	0	5.71e-05	0.000121	1.4e-06	0	5.04e-05
Propionicicella	D_0__Bacteria, D_1__Actinobacteria, D_2__Actinobacteria, D_3__Propionibacteriales, D_4__Propionibacteriaceae, D_5__Propionicicella	357	2.82e-06	1.2e-05	0	6.91e-05	1.02e-05	1.65e-05	5.45e-05	3.62e-06	1.38e-05	3.99e-06	2.68e-05	1.47e-05	0.000107	1.39e-05	3.48e-05	1.46e-05	0.000157	2.1e-05	2.3e-06	1.72e-05	1.07e-05	0.000232	1.35e-05	5.6e-06	1.39e-05	7.22e-05
Peptoniphilus	D_0__Bacteria, D_1__Firmicutes, D_2__Clostridia, D_3__Clostridiales, D_4__Family XI, D_5__Peptoniphilus	351	2.82e-06	0.000153	0	7.4e-06	4.89e-05	0.000165	5.74e-06	0.000177	1.84e-05	1.2e-05	0.000115	5.86e-06	4.91e-05	0	2.73e-05	2.43e-06	0	0.000147	2.3e-06	3.45e-05	5.36e-06	8.56e-05	8.98e-06	2.8e-06	2.78e-05	2.69e-05
Negativibacillus	D_0__Bacteria, D_1__Firmicutes, D_2__Clostridia, D_3__Clostridiales, D_4__Ruminococcaceae, D_5__Negativibacillus	349	0	0	0	9.87e-06	8.36e-05	7.03e-05	0	0	0	0	0	0	2.89e-06	0	0.000457	0	1.77e-05	0	9.21e-06	0	0	1.9e-05	0.000109	1.4e-06	0	1.68e-05
Campylobacter	D_0__Bacteria, D_1__Epsilonbacteraeota, D_2__Campylobacteria, D_3__Campylobacterales, D_4__Campylobacteraceae, D_5__Campylobacter	341	0	2.99e-06	2.05e-05	4.2e-05	6.32e-05	0	5.45e-05	3.62e-06	6e-05	7.18e-05	0	0	8.66e-06	1.39e-05	7.46e-05	1.94e-05	4.43e-06	0	2.99e-05	2.87e-06	0.00037	0.000111	8.83e-05	1.4e-06	0	1.34e-05
Tyzzerella 4	D_0__Bacteria, D_1__Firmicutes, D_2__Clostridia, D_3__Clostridiales, D_4__Lachnospiraceae, D_5__Tyzzerella 4	339	0	0	2.56e-06	0.000131	0.00013	8.27e-06	0	0	0	0	0	2.93e-05	2.89e-06	3.48e-06	0.000152	1.46e-05	3.54e-05	0	3.68e-05	2.87e-06	0	0	0.000157	0	0	3.36e-06
uncultured bacterium-20	D_0__Bacteria, D_1__Firmicutes, D_2__Clostridia, D_3__Clostridiales, D_4__MAT-CR-H4-C10, D_5__uncultured bacterium	329	3.38e-05	0	0.000172	0	2.04e-06	0	0	0	1.84e-05	1.2e-05	0	0	2.31e-05	1.74e-05	2.49e-06	2.43e-06	0	0	1.61e-05	2.87e-06	5.36e-06	0	4.49e-05	0.00026	4.64e-06	1.68e-06
Moryella	D_0__Bacteria, D_1__Firmicutes, D_2__Clostridia, D_3__Clostridiales, D_4__Lachnospiraceae, D_5__Moryella	325	0	8.97e-06	0	0	6.12e-06	4.13e-06	0	0	0	0	7.65e-06	2.93e-06	6.06e-05	0	4.72e-05	2.43e-06	4.43e-06	0	1.38e-05	0	0	0	0.000198	4.2e-06	0	0.00022
Ambiguous_taxa-06	D_0__Bacteria, D_1__Actinobacteria, D_2__Actinobacteria, D_3__Micrococcales, D_4__Cellulomonadaceae, Ambiguous_taxa	318	0	6.58e-05	1.54e-05	0	2.04e-05	3.72e-05	2.01e-05	5.06e-05	4.15e-05	5.18e-05	5.74e-05	0	0	3.48e-06	3.48e-05	0	0.00031	5.96e-05	4.6e-06	3.45e-05	1.61e-05	4.12e-05	7.48e-06	1.4e-06	1.86e-05	1.68e-06
uncultured-06	D_0__Bacteria, D_1__Actinobacteria, D_2__Actinobacteria, D_3__Propionibacteriales, D_4__Propionibacteriaceae, D_5__uncultured	312	0	0	2.56e-05	4.2e-05	0.000143	2.48e-05	6.89e-05	0	2.31e-05	4.79e-05	1.53e-05	0	3.75e-05	1.39e-05	0	0	8.41e-05	9.46e-05	6.45e-05	6.32e-05	0	6.03e-05	0	2.8e-06	3.25e-05	6.72e-06
Arthrobacter	D_0__Bacteria, D_1__Actinobacteria, D_2__Actinobacteria, D_3__Micrococcales, D_4__Micrococcaceae, D_5__Arthrobacter	307	2.82e-06	2.69e-05	0	4.94e-06	5.91e-05	1.24e-05	8.61e-06	4.34e-05	9.22e-06	2.39e-05	3.06e-05	8.79e-06	1.15e-05	3.48e-06	2.49e-05	0	3.32e-05	2.1e-05	3.22e-05	3.45e-05	1.07e-05	1.27e-05	4.34e-05	5.6e-06	1.39e-05	0.00021
Ruminococcaceae UCG-010	D_0__Bacteria, D_1__Firmicutes, D_2__Clostridia, D_3__Clostridiales, D_4__Ruminococcaceae, D_5__Ruminococcaceae UCG-010	298	0	0	5.12e-06	1.23e-05	6.32e-05	0	0	3.62e-06	0	3.99e-06	7.65e-06	3.81e-05	2.02e-05	1.39e-05	4.97e-05	4.85e-06	3.1e-05	0	2.3e-05	2.87e-06	0	1.59e-05	0.000171	2.8e-06	0	0.000108
Prevotella	D_0__Bacteria, D_1__Bacteroidetes, D_2__Bacteroidia, D_3__Bacteroidales, D_4__Prevotellaceae, D_5__Prevotella	297	0	5.98e-06	1.54e-05	0.000104	1.83e-05	0.000132	0	7.23e-06	0	3.99e-06	0	0	2.02e-05	3.13e-05	0.000172	7.28e-06	6.64e-06	1.05e-05	2.53e-05	2.87e-06	5.36e-06	9.51e-06	0.000123	2.8e-06	4.64e-06	1.34e-05
Shuttleworthia	D_0__Bacteria, D_1__Firmicutes, D_2__Clostridia, D_3__Clostridiales, D_4__Lachnospiraceae, D_5__Shuttleworthia	294	0	2.99e-06	0	8.88e-05	4.69e-05	8.27e-06	0	7.23e-06	0	0	3.82e-05	1.76e-05	1.15e-05	3.48e-06	0.000129	3.16e-05	2.43e-05	3.51e-06	3.22e-05	2.87e-06	0	4.44e-05	0.000138	2.8e-06	0	1.51e-05
[Eubacterium] nodatum group	D_0__Bacteria, D_1__Firmicutes, D_2__Clostridia, D_3__Clostridiales, D_4__Family XIII, D_5__[Eubacterium] nodatum group	289	0	0	2.56e-06	3.46e-05	5.5e-05	9.51e-05	8.61e-06	7.23e-06	9.22e-06	0	1.15e-05	2.93e-06	2.02e-05	3.48e-06	0.000137	2.43e-06	4.43e-06	0	1.61e-05	1.44e-05	0	7.93e-05	0.000151	0	0	1.51e-05
Trueperella	D_0__Bacteria, D_1__Actinobacteria, D_2__Actinobacteria, D_3__Actinomycetales, D_4__Actinomycetaceae, D_5__Trueperella	288	8.45e-06	8.97e-06	5.12e-06	0.000133	2.04e-05	2.07e-05	2.87e-05	3.25e-05	9.22e-06	3.19e-05	1.91e-05	0	5.77e-06	3.13e-05	9.94e-06	4.85e-06	1.11e-05	1.4e-05	4.14e-05	1.44e-05	0	7.61e-05	5.09e-05	0	9.28e-06	0.000114
[Bacteroides] pectinophilus group	D_0__Bacteria, D_1__Firmicutes, D_2__Clostridia, D_3__Clostridiales, D_4__Lachnospiraceae, D_5__[Bacteroides] pectinophilus group	288	0	2.99e-06	2.31e-05	2.47e-06	2.04e-05	0	0	0	0	0	0	0	2.6e-05	6.95e-06	0.000124	0	6.64e-06	0	2.3e-06	0	0	9.51e-06	0.000114	0.000164	1.86e-05	3.36e-06
Terrabacter	D_0__Bacteria, D_1__Actinobacteria, D_2__Actinobacteria, D_3__Micrococcales, D_4__Intrasporangiaceae, D_5__Terrabacter	282	0.000104	8.97e-06	1.54e-05	3.95e-05	1.43e-05	3.72e-05	8.61e-06	4.34e-05	6.92e-05	6.78e-05	7.65e-06	0	4.33e-05	1.39e-05	3.48e-05	0	1.55e-05	4.56e-05	1.15e-05	1.15e-05	2.14e-05	3.17e-06	4.49e-06	5.6e-05	1.86e-05	6.89e-05
Butyricicoccus	D_0__Bacteria, D_1__Firmicutes, D_2__Clostridia, D_3__Clostridiales, D_4__Ruminococcaceae, D_5__Butyricicoccus	276	1.69e-05	2.99e-06	5.12e-05	9.63e-05	0.00011	1.24e-05	2.87e-06	0	4.61e-06	1.6e-05	0	0	2.89e-05	1.74e-05	4.48e-05	4.85e-06	4.43e-06	7.01e-06	2.53e-05	5.74e-06	0	2.22e-05	0.0001	2.38e-05	4.64e-06	5.04e-06
[Anaerorhabdus] furcosa group	D_0__Bacteria, D_1__Firmicutes, D_2__Erysipelotrichia, D_3__Erysipelotrichales, D_4__Erysipelotrichaceae, D_5__[Anaerorhabdus] furcosa group	275	0	0	7.69e-06	9.87e-06	0	0	0	0	0	0	3.82e-06	0	4.62e-05	3.48e-06	3.23e-05	7.28e-06	8.85e-06	0	4.6e-06	0	0	6.34e-06	0.000335	1.4e-06	0	1.68e-06
Propionivibrio	D_0__Bacteria, D_1__Proteobacteria, D_2__Gammaproteobacteria, D_3__Betaproteobacteriales, D_4__Rhodocyclaceae, D_5__Propionivibrio	273	0	2.99e-05	0	9.13e-05	2.85e-05	3.31e-05	7.75e-05	3.62e-06	4.61e-06	0	3.82e-06	0	1.15e-05	4.52e-05	6.96e-05	0.000112	2.21e-06	9.11e-05	0	1.44e-05	0	0.000152	0	1.4e-06	9.28e-06	0
[Eubacterium] xylanophilum group	D_0__Bacteria, D_1__Firmicutes, D_2__Clostridia, D_3__Clostridiales, D_4__Lachnospiraceae, D_5__[Eubacterium] xylanophilum group	271	0	0	0.000536	7.4e-06	0	0	0	3.62e-06	0	3.99e-06	0	0	8.66e-06	0	1.24e-05	0	6.64e-06	0	4.6e-05	0	0	0	2.24e-05	5.6e-06	0	1.18e-05
Prevotella 2	D_0__Bacteria, D_1__Bacteroidetes, D_2__Bacteroidia, D_3__Bacteroidales, D_4__Prevotellaceae, D_5__Prevotella 2	262	0	0	1.02e-05	9.38e-05	3.26e-05	1.65e-05	0	0	0	0	0	0	2.6e-05	2.09e-05	0.000239	7.28e-06	1.99e-05	0	5.75e-05	0	5.36e-06	6.34e-06	6.28e-05	0	0	1.18e-05
Lachnospiraceae FCS020 group	D_0__Bacteria, D_1__Firmicutes, D_2__Clostridia, D_3__Clostridiales, D_4__Lachnospiraceae, D_5__Lachnospiraceae FCS020 group	262	0	2.99e-06	0	4.94e-06	1.02e-05	1.65e-05	8.61e-06	7.23e-06	4.61e-06	1.6e-05	3.82e-06	8.79e-06	2.89e-06	0	2.49e-05	4.85e-06	8.85e-06	0	6.91e-06	2.87e-06	5.36e-06	3.17e-06	0.000299	0	0	2.18e-05
Brevibacillus	D_0__Bacteria, D_1__Firmicutes, D_2__Bacilli, D_3__Bacillales, D_4__Paenibacillaceae, D_5__Brevibacillus	258	0	2.99e-05	2.56e-06	2.47e-06	0.000241	2.89e-05	2.58e-05	5.06e-05	1.84e-05	1.99e-05	3.06e-05	2.93e-06	0	0	3.73e-05	0	0	9.11e-05	1.15e-05	4.31e-05	5.36e-06	1.9e-05	0	4.2e-06	1.86e-05	8.4e-06
Erysipelothrix	D_0__Bacteria, D_1__Firmicutes, D_2__Erysipelotrichia, D_3__Erysipelotrichales, D_4__Erysipelotrichaceae, D_5__Erysipelothrix	256	0	0.000129	0	0	3.87e-05	0.000107	4.88e-05	7.59e-05	0	7.98e-06	0.000149	0	0	0	1.49e-05	0	0	7.36e-05	0	4.31e-05	5.36e-06	0.000121	0	0	1.39e-05	8.4e-06
Thermoactinomyces	D_0__Bacteria, D_1__Firmicutes, D_2__Bacilli, D_3__Bacillales, D_4__Thermoactinomycetaceae, D_5__Thermoactinomyces	244	0	8.97e-06	3.84e-05	6.42e-05	0	1.24e-05	0	0	4.61e-06	0	1.15e-05	1.47e-05	6.64e-05	0	4.97e-06	4.13e-05	3.54e-05	3.51e-06	0.000122	0	0	3.17e-06	5.69e-05	9.79e-06	0	5.04e-05
Clostridium sensu stricto 8	D_0__Bacteria, D_1__Firmicutes, D_2__Clostridia, D_3__Clostridiales, D_4__Clostridiaceae 1, D_5__Clostridium sensu stricto 8	244	5.63e-06	0	1.79e-05	0	2.04e-06	0	6.6e-05	0	8.3e-05	0.000498	0	0	0	0	0	0	0	0	0	8.61e-06	1.61e-05	1.27e-05	0	3.92e-05	0.000139	0
Senegalimassilia	D_0__Bacteria, D_1__Actinobacteria, D_2__Coriobacteriia, D_3__Coriobacteriales, D_4__Eggerthellaceae, D_5__Senegalimassilia	239	0	0	0	0	5.91e-05	4.13e-06	0	0	4.61e-06	1.99e-05	7.65e-06	8.21e-05	0	0	0.000109	1.94e-05	1.11e-05	0	0	0	0	1.59e-05	0.000151	0	0	1.68e-05
uncultured bacterium-19	D_0__Bacteria, D_1__Firmicutes, D_2__Clostridia, D_3__Clostridiales, D_4__Family XIII, D_5__uncultured bacterium	236	5.63e-05	0	7.69e-06	0	0	0	0	0	9.22e-05	0.000479	0	0	0	0	0	0	0	0	0	0	0	0	1.5e-06	4.9e-05	0.000172	0
Ochrobactrum	D_0__Bacteria, D_1__Proteobacteria, D_2__Alphaproteobacteria, D_3__Rhizobiales, D_4__Rhizobiaceae, D_5__Ochrobactrum	236	0	4.79e-05	2.56e-06	7.4e-06	0	9.92e-05	8.61e-06	1.08e-05	4.61e-06	7.98e-06	3.44e-05	2.93e-06	1.44e-05	6.95e-06	1.74e-05	2.43e-06	0.000212	5.96e-05	2.3e-06	4.88e-05	0	2.22e-05	1.8e-05	1.4e-06	2.78e-05	1.68e-06
Allisonella	D_0__Bacteria, D_1__Firmicutes, D_2__Negativicutes, D_3__Selenomonadales, D_4__Veillonellaceae, D_5__Allisonella	234	0	0	0	0.000128	0	1.65e-05	0	0	0	0	1.53e-05	0	2.89e-06	0	0.000167	4.85e-06	1.33e-05	3.51e-06	4.6e-06	0	0	6.34e-05	0.000112	0	0	0
Treponema 2	D_0__Bacteria, D_1__Spirochaetes, D_2__Spirochaetia, D_3__Spirochaetales, D_4__Spirochaetaceae, D_5__Treponema 2	230	2.82e-06	0	3.07e-05	7.4e-06	3.87e-05	5.37e-05	8.61e-06	0	0	1.2e-05	0	5.86e-06	3.46e-05	3.48e-05	2.98e-05	1.7e-05	1.77e-05	1.05e-05	3.45e-05	1.15e-05	1.07e-05	6.34e-06	0.000138	5.6e-06	0	5.04e-06
Mannheimia	D_0__Bacteria, D_1__Proteobacteria, D_2__Gammaproteobacteria, D_3__Pasteurellales, D_4__Pasteurellaceae, D_5__Mannheimia	228	0	0	0	0	4.28e-05	0	0	7.23e-06	0.000618	0.000255	0	0	0	0	0	0	0	0	0	2.01e-05	0	0	0	0	0	0
Enteractinococcus	D_0__Bacteria, D_1__Actinobacteria, D_2__Actinobacteria, D_3__Micrococcales, D_4__Micrococcaceae, D_5__Enteractinococcus	226	0	7.48e-05	0	0	2.45e-05	0.000107	1.15e-05	7.23e-05	2.77e-05	3.19e-05	0.000226	0	0	0	1.49e-05	0	0	4.91e-05	0	5.17e-05	3.21e-05	6.34e-05	0	0	9.28e-06	0
Tectona grandis	D_0__Bacteria, D_1__Proteobacteria, D_2__Alphaproteobacteria, D_3__Rickettsiales, D_4__Mitochondria, D_5__Tectona grandis	221	0	2.39e-05	5.12e-06	5.43e-05	8.56e-05	0	5.74e-06	7.23e-06	0	3.99e-06	7.65e-06	1.47e-05	2.02e-05	3.48e-06	7.46e-06	1.7e-05	2.43e-05	7.01e-06	5.75e-05	0	0	1.59e-05	0.000109	0	0	1.68e-06
Methylobacterium	D_0__Bacteria, D_1__Proteobacteria, D_2__Alphaproteobacteria, D_3__Rhizobiales, D_4__Beijerinckiaceae, D_5__Methylobacterium	214	0	3.59e-05	2.56e-06	2.71e-05	8.15e-05	8.27e-06	0	0	0	3.99e-06	3.82e-06	3.52e-05	5.77e-06	2.43e-05	2.49e-05	0	2.66e-05	7.01e-06	1.38e-05	2.87e-06	5.36e-06	2.22e-05	0.000106	2.8e-06	0	2.18e-05
Proteocatella	D_0__Bacteria, D_1__Firmicutes, D_2__Clostridia, D_3__Clostridiales, D_4__Peptostreptococcaceae, D_5__Proteocatella	213	0	5.98e-06	0	7.9e-05	0.000114	8.27e-06	8.61e-06	5.06e-05	8.76e-05	1.6e-05	3.82e-06	2.93e-06	4.62e-05	6.95e-06	4.97e-06	1.21e-05	4.43e-06	5.26e-05	6.91e-06	8.61e-06	2.14e-05	0	1.8e-05	1.54e-05	1.86e-05	0
Caulobacter	D_0__Bacteria, D_1__Proteobacteria, D_2__Alphaproteobacteria, D_3__Caulobacterales, D_4__Caulobacteraceae, D_5__Caulobacter	213	1.41e-05	2.99e-06	0	2.71e-05	1.43e-05	0	0.000232	0	4.61e-05	4.39e-05	0	0	8.66e-06	0	5.47e-05	4.85e-06	6.64e-05	2.1e-05	2.3e-06	2.01e-05	5.36e-06	6.34e-06	1.35e-05	4.2e-06	4.64e-06	0
Hathewaya	D_0__Bacteria, D_1__Firmicutes, D_2__Clostridia, D_3__Clostridiales, D_4__Clostridiaceae 1, D_5__Hathewaya	210	0	0	1.02e-05	5.92e-05	0	0	0	7.23e-06	0	0	0	1.76e-05	4.04e-05	5.91e-05	0	0.000184	2.21e-06	0	0.000145	0	0	0	2.99e-06	1.4e-06	0	0
Propionibacterium	D_0__Bacteria, D_1__Actinobacteria, D_2__Actinobacteria, D_3__Propionibacteriales, D_4__Propionibacteriaceae, D_5__Propionibacterium	208	2.82e-06	1.2e-05	2.56e-06	1.97e-05	9.99e-05	1.24e-05	1.15e-05	0	1.84e-05	1.6e-05	1.15e-05	3.22e-05	8.95e-05	6.95e-06	1.49e-05	2.43e-06	2.21e-06	3.51e-05	4.6e-06	3.73e-05	5.36e-06	2.22e-05	3.44e-05	2.38e-05	4.64e-06	1.68e-06
p-1088-a5 gut group	D_0__Bacteria, D_1__Planctomycetes, D_2__Planctomycetacia, D_3__Pirellulales, D_4__Pirellulaceae, D_5__p-1088-a5 gut group	207	0	2.99e-06	0	9.87e-06	1.22e-05	4.13e-06	0	3.62e-06	0	0	0	0	5.77e-06	0	0.000147	7.28e-06	3.98e-05	0	9.21e-06	0	0	3.17e-06	5.84e-05	0	0	0.000114
Nocardiopsis	D_0__Bacteria, D_1__Actinobacteria, D_2__Actinobacteria, D_3__Streptosporangiales, D_4__Nocardiopsaceae, D_5__Nocardiopsis	205	0	1.2e-05	1.28e-05	0.000123	0	2.48e-05	5.74e-06	2.89e-05	1.84e-05	1.2e-05	1.91e-05	5.86e-06	3.75e-05	3.48e-06	7.46e-06	2.67e-05	3.1e-05	7.01e-06	5.29e-05	1.44e-05	1.07e-05	1.9e-05	1.5e-05	8.39e-06	1.39e-05	2.86e-05
Bergeyella	D_0__Bacteria, D_1__Bacteroidetes, D_2__Bacteroidia, D_3__Flavobacteriales, D_4__Weeksellaceae, D_5__Bergeyella	205	0	2.99e-06	1.79e-05	2.71e-05	0	0	2.87e-06	2.53e-05	0	0	0	5.86e-06	1.73e-05	0	1.24e-05	3.16e-05	2.43e-05	7.01e-06	0.000228	0	0	0	3.89e-05	1.4e-06	4.64e-06	2.02e-05
uncultured bacterium-03	D_0__Bacteria, D_1__Actinobacteria, D_2__Coriobacteriia, D_3__Coriobacteriales, D_4__uncultured, D_5__uncultured bacterium	204	0	2.99e-06	0	2.96e-05	3.26e-05	8.27e-06	0	0	0	0	3.44e-05	0	1.15e-05	3.48e-06	3.73e-05	2.43e-06	1.11e-05	3.51e-06	1.15e-05	0	0	6.34e-06	0.000192	1.4e-06	0	1.68e-06
Sporosarcina	D_0__Bacteria, D_1__Firmicutes, D_2__Bacilli, D_3__Bacillales, D_4__Planococcaceae, D_5__Sporosarcina	198	0	2.39e-05	0	9.87e-06	0	6.2e-05	3.73e-05	0.000134	4.61e-06	3.59e-05	0.000168	0	0	0	1.49e-05	4.85e-06	0	2.8e-05	4.6e-06	5.46e-05	1.07e-05	7.29e-05	0	1.4e-06	1.86e-05	0
gut metagenome-02	D_0__Bacteria, D_1__Tenericutes, D_2__Mollicutes, D_3__Mollicutes RF39, D_4__gut metagenome, D_5__gut metagenome	194	0	2.99e-06	0	2.47e-05	0.000112	0	0	0	0	0	0	0.000229	6.35e-05	0	3.73e-05	0	6.64e-06	3.51e-06	0	0	0	3.17e-06	8.98e-06	2.8e-06	0	0
Ruminiclostridium 6	D_0__Bacteria, D_1__Firmicutes, D_2__Clostridia, D_3__Clostridiales, D_4__Ruminococcaceae, D_5__Ruminiclostridium 6	188	2.82e-06	0	5.12e-06	4.94e-06	6.52e-05	7.03e-05	0	0	0	7.98e-06	0	1.76e-05	4.62e-05	0	9.94e-06	0	1.99e-05	0	2.3e-06	8.61e-06	1.07e-05	1.27e-05	0.000109	1.4e-05	0	6.72e-06
Ruminococcaceae UCG-011	D_0__Bacteria, D_1__Firmicutes, D_2__Clostridia, D_3__Clostridiales, D_4__Ruminococcaceae, D_5__Ruminococcaceae UCG-011	188	6.48e-05	0	0	0	9.17e-05	8.27e-06	0	0	0	0	0	2.93e-06	0	4.87e-05	9.94e-06	0	0	0	6.91e-06	0	0	0	0.000102	5.6e-06	4.64e-06	3.86e-05
uncultured Porphyromonadaceae bacterium	D_0__Bacteria, D_1__Bacteroidetes, D_2__Bacteroidia, D_3__Bacteroidales, D_4__Muribaculaceae, D_5__uncultured Porphyromonadaceae bacterium	182	0	0	1.02e-05	4.94e-05	1.83e-05	6.2e-05	0	1.08e-05	0	0	0	2.93e-06	2.89e-06	0	0.000229	0	1.11e-05	3.51e-06	2.53e-05	0	5.36e-06	6.34e-06	1.2e-05	0	0	1.51e-05
uncultured-01	D_0__Bacteria, D_1__Actinobacteria, D_2__Actinobacteria, D_3__Corynebacteriales, D_4__Corynebacteriaceae, D_5__uncultured	180	0	8.97e-06	3.59e-05	0	6.12e-06	7.03e-05	2.87e-06	7.95e-05	4.15e-05	7.98e-05	4.59e-05	0	0	0	5.22e-05	0	2.21e-06	8.41e-05	1.15e-05	4.31e-05	5.36e-06	2.54e-05	1.5e-06	0	1.39e-05	0
Porphyromonas	D_0__Bacteria, D_1__Bacteroidetes, D_2__Bacteroidia, D_3__Bacteroidales, D_4__Porphyromonadaceae, D_5__Porphyromonas	180	0	0	2.05e-05	4.94e-06	0	0	2.87e-06	0	4.61e-06	0	0	5.86e-06	5.77e-05	0	3.98e-05	2.43e-05	1.55e-05	1.4e-05	0.000168	0	0	0	4.04e-05	1.4e-06	0	1.34e-05
uncultured bacterium-08	D_0__Bacteria, D_1__Bacteroidetes, D_2__Bacteroidia, D_3__Bacteroidales, D_4__p-251-o5, D_5__uncultured bacterium	179	2.82e-06	0	1.79e-05	9.87e-06	3.06e-05	1.24e-05	0	0	0	1.2e-05	0	0	1.44e-05	1.39e-05	2.49e-05	0	0	0	0.000117	5.74e-06	1.61e-05	0	9.43e-05	1.12e-05	0	0
TM7 phylum sp. oral clone FR058	D_0__Bacteria, D_1__Patescibacteria, D_2__Saccharimonadia, D_3__Saccharimonadales, D_4__TM7 phylum sp. oral clone FR058, D_5__TM7 phylum sp. oral clone FR058	179	2.82e-06	8.97e-06	3.33e-05	1.23e-05	0.000124	0	0	3.62e-06	0	0	0	3.81e-05	1.73e-05	1.04e-05	7.46e-06	2.43e-06	2.21e-06	7.01e-06	6.68e-05	5.74e-06	1.07e-05	3.17e-06	4.04e-05	2.8e-06	0	5.04e-06
Anaerovibrio	D_0__Bacteria, D_1__Firmicutes, D_2__Negativicutes, D_3__Selenomonadales, D_4__Veillonellaceae, D_5__Anaerovibrio	171	0	0	0	7.9e-05	9.78e-05	0	0	0	0	0	0	0	2.89e-06	0	4.97e-05	7.28e-06	0	0	7.14e-05	5.74e-06	0	3.49e-05	2.69e-05	0	0	8.4e-06
DNF00809	D_0__Bacteria, D_1__Actinobacteria, D_2__Coriobacteriia, D_3__Coriobacteriales, D_4__Eggerthellaceae, D_5__DNF00809	170	0	7.78e-05	0	1.48e-05	4.08e-06	4.13e-06	0	7.23e-06	9.22e-06	0	3.82e-06	2.05e-05	7.51e-05	1.04e-05	7.46e-06	2.43e-06	6.86e-05	5.96e-05	6.91e-06	2.58e-05	2.68e-05	1.27e-05	2.09e-05	9.79e-06	0	0
uncultured rumen bacterium-06	D_0__Bacteria, D_1__Tenericutes, D_2__Mollicutes, D_3__Mollicutes RF39, D_4__uncultured rumen bacterium, D_5__uncultured rumen bacterium	166	0	2.99e-06	0	3.46e-05	5.5e-05	1.65e-05	0	0	0	0	7.65e-06	0	8.66e-06	0	7.21e-05	1.46e-05	1.33e-05	0	2.3e-06	0	0	3.17e-06	9.58e-05	0	0	1.34e-05
Fournierella	D_0__Bacteria, D_1__Firmicutes, D_2__Clostridia, D_3__Clostridiales, D_4__Ruminococcaceae, D_5__Fournierella	163	0	0	0	1.48e-05	3.67e-05	4.13e-06	0	0	0	0	0	1.17e-05	0	0	0.000211	0	7.08e-05	3.51e-06	4.6e-06	0	0	0	1.05e-05	0	0	1.18e-05
uncultured-03	D_0__Bacteria, D_1__Actinobacteria, D_2__Actinobacteria, D_3__Micrococcales, D_4__Microbacteriaceae, D_5__uncultured	159	1.41e-05	8.97e-06	1.28e-05	2.22e-05	0	0	2.87e-06	7.23e-06	9.22e-06	7.98e-06	7.65e-06	2.34e-05	7.22e-05	2.09e-05	2.49e-06	4.85e-06	8.19e-05	0	5.29e-05	0	5.36e-06	1.27e-05	1.65e-05	8.39e-06	0	6.72e-06
uncultured Lachnospiraceae bacterium	D_0__Bacteria, D_1__Firmicutes, D_2__Clostridia, D_3__Clostridiales, D_4__Lachnospiraceae, D_5__uncultured Lachnospiraceae bacterium	154	0	0	0	4.2e-05	4.69e-05	0	0	0	0	0	0	5.86e-06	0	3.48e-06	1.49e-05	4.85e-06	2.21e-06	0	2.53e-05	0	0	3.49e-05	0.000117	1.4e-06	0	1.68e-06
Flaviflexus	D_0__Bacteria, D_1__Actinobacteria, D_2__Actinobacteria, D_3__Actinomycetales, D_4__Actinomycetaceae, D_5__Flaviflexus	153	0	2.09e-05	0	0	0	6.2e-05	2.01e-05	1.81e-05	1.38e-05	4.79e-05	8.8e-05	0	0	0	2.49e-05	0	0	8.06e-05	0	4.88e-05	4.82e-05	4.44e-05	0	0	3.71e-05	0
uncultured-02	D_0__Bacteria, D_1__Actinobacteria, D_2__Actinobacteria, D_3__Micrococcales, D_4__Dermatophilaceae, D_5__uncultured	152	1.97e-05	8.97e-06	7.69e-06	0	2.04e-05	4.13e-06	0	1.45e-05	9.22e-06	7.98e-06	0	2.93e-06	1.44e-05	0	4.97e-06	2.43e-06	7.08e-05	1.4e-05	9.21e-06	8.61e-06	0	3.17e-06	4.94e-05	1.4e-05	0	4.03e-05
Cellulosilyticum	D_0__Bacteria, D_1__Firmicutes, D_2__Clostridia, D_3__Clostridiales, D_4__Lachnospiraceae, D_5__Cellulosilyticum	149	0	0	1.79e-05	0	0	0	0	0	0	6.38e-05	0	0	2.89e-06	0	0	2.43e-06	0	0	0	0	5.36e-06	0	7.18e-05	0.000105	0	0
Proteus	D_0__Bacteria, D_1__Proteobacteria, D_2__Gammaproteobacteria, D_3__Enterobacteriales, D_4__Enterobacteriaceae, D_5__Proteus	149	0	8.97e-06	2.56e-06	0	1.83e-05	0	2.87e-06	1.08e-05	4.61e-05	0.000335	0	0	2.89e-06	0	0	0	0	2.45e-05	0	7.18e-05	5.36e-06	6.34e-06	0	0	9.28e-06	0
Enterorhabdus	D_0__Bacteria, D_1__Actinobacteria, D_2__Coriobacteriia, D_3__Coriobacteriales, D_4__Eggerthellaceae, D_5__Enterorhabdus	138	0	0	0	7.4e-06	1.22e-05	4.13e-06	0	0	4.61e-06	0	1.53e-05	6.16e-05	1.44e-05	3.48e-06	3.98e-05	0	2.21e-05	0	2.3e-06	8.61e-06	0	0	8.68e-05	0	0	1.34e-05
[Ruminococcus] gnavus group	D_0__Bacteria, D_1__Firmicutes, D_2__Clostridia, D_3__Clostridiales, D_4__Lachnospiraceae, D_5__[Ruminococcus] gnavus group	135	0	8.97e-06	0	2.47e-06	3.47e-05	4.13e-06	0	0	4.61e-06	3.99e-06	1.91e-05	0	0	0	4.48e-05	4.85e-06	6.64e-06	3.51e-06	4.6e-06	0	0	9.51e-06	9.28e-05	2.8e-06	0	2.18e-05
uncultured bacterium-09	D_0__Bacteria, D_1__Bacteroidetes, D_2__Bacteroidia, D_3__Bacteroidales, D_4__p-2534-18B5 gut group, D_5__uncultured bacterium	131	0	0	3.59e-05	9.87e-06	3.06e-05	1.24e-05	0	0	0	7.98e-06	0	1.76e-05	1.73e-05	6.95e-06	6.71e-05	0	2.21e-06	3.51e-06	1.38e-05	5.74e-06	0	3.17e-06	5.39e-05	2.8e-06	0	5.04e-06
Ambiguous_taxa-27	D_0__Bacteria, D_1__Patescibacteria, D_2__Gracilibacteria, Ambiguous_taxa, Ambiguous_taxa, Ambiguous_taxa	131	0	0	3.33e-05	1.97e-05	6.93e-05	0	0	0	0	0	0	0	1.15e-05	0	2.49e-06	7.28e-06	6.64e-06	0	0.000127	0	0	0	8.98e-06	0	0	6.72e-06
Ruminococcaceae UCG-004	D_0__Bacteria, D_1__Firmicutes, D_2__Clostridia, D_3__Clostridiales, D_4__Ruminococcaceae, D_5__Ruminococcaceae UCG-004	129	0	0	2.56e-06	9.87e-06	6.12e-06	0	0	0	0	0	7.65e-06	5.86e-06	1.44e-05	0	1.74e-05	0	4.43e-06	0	1.84e-05	2.87e-06	0	0	0.000114	1.4e-06	0	2.86e-05
Beutenbergia	D_0__Bacteria, D_1__Actinobacteria, D_2__Actinobacteria, D_3__Micrococcales, D_4__Beutenbergiaceae, D_5__Beutenbergia	124	0	2.69e-05	0	0	2.04e-06	6.2e-05	8.61e-06	2.53e-05	2.31e-05	4.79e-05	8.03e-05	0	0	0	9.94e-06	0	0	4.56e-05	0	3.45e-05	1.61e-05	4.44e-05	0	0	2.32e-05	0
Basfia	D_0__Bacteria, D_1__Proteobacteria, D_2__Gammaproteobacteria, D_3__Pasteurellales, D_4__Pasteurellaceae, D_5__Basfia	124	0	2.99e-06	5.64e-05	2.71e-05	5.3e-05	0	2.87e-05	1.08e-05	2.31e-05	3.99e-06	0	0	1.15e-05	1.04e-05	0	2.43e-06	0	0	0	5.74e-06	7.5e-05	0	5.99e-06	2.38e-05	0	0
Macrococcus	D_0__Bacteria, D_1__Firmicutes, D_2__Bacilli, D_3__Bacillales, D_4__Staphylococcaceae, D_5__Macrococcus	123	0	2.99e-05	4.87e-05	7.4e-06	0	2.07e-05	8.61e-06	2.53e-05	4.61e-06	0	4.21e-05	2.05e-05	1.73e-05	0	2.98e-05	4.85e-06	1.33e-05	2.1e-05	9.21e-06	4.31e-05	5.36e-06	3.17e-06	0	2.8e-06	0	3.36e-06
Ambiguous_taxa-08	D_0__Bacteria, D_1__Actinobacteria, D_2__Actinobacteria, D_3__Micrococcales, D_4__Microbacteriaceae, Ambiguous_taxa	122	0	2.69e-05	7.69e-06	9.87e-06	2.85e-05	3.72e-05	1.43e-05	2.53e-05	9.22e-06	1.6e-05	4.97e-05	0	1.15e-05	0	2.49e-06	2.43e-06	1.11e-05	1.4e-05	9.21e-06	2.87e-05	2.14e-05	3.17e-05	8.98e-06	1.4e-06	4.64e-06	1.68e-06
Jeotgalibaca	D_0__Bacteria, D_1__Firmicutes, D_2__Bacilli, D_3__Lactobacillales, D_4__Carnobacteriaceae, D_5__Jeotgalibaca	120	0	2.99e-06	5.12e-06	0.000104	6.12e-06	0	0	3.62e-06	0	3.99e-06	1.53e-05	0	0	0	4.97e-06	4.13e-05	4.43e-06	2.1e-05	7.14e-05	5.74e-06	0	3.17e-06	0	0	0	8.4e-06
Oscillibacter	D_0__Bacteria, D_1__Firmicutes, D_2__Clostridia, D_3__Clostridiales, D_4__Ruminococcaceae, D_5__Oscillibacter	120	0	0	0	7.4e-06	0	2.07e-05	0	0	0	0	0	2.93e-06	5.77e-06	3.48e-06	0.000107	4.85e-06	1.11e-05	0	1.84e-05	0	0	9.51e-06	3.74e-05	1.4e-06	0	3.53e-05
Flavobacterium	D_0__Bacteria, D_1__Bacteroidetes, D_2__Bacteroidia, D_3__Flavobacteriales, D_4__Flavobacteriaceae, D_5__Flavobacterium	119	0	1.5e-05	5.12e-06	2.47e-05	1.22e-05	0	0	3.62e-06	0	0	0	2.93e-06	2.89e-06	0	0	2.43e-06	1.77e-05	7.01e-06	7.83e-05	0	0	9.51e-06	4.94e-05	0	0	2.02e-05
Anaerosporobacter	D_0__Bacteria, D_1__Firmicutes, D_2__Clostridia, D_3__Clostridiales, D_4__Lachnospiraceae, D_5__Anaerosporobacter	119	0	0	2.56e-06	0	4.08e-06	1.24e-05	0	0	0	3.99e-06	0	1.47e-05	1.44e-05	0	0.000127	0	7.08e-05	0	1.38e-05	0	0	2.54e-05	4.49e-06	0	0	3.36e-06
Sphaerochaeta	D_0__Bacteria, D_1__Spirochaetes, D_2__Spirochaetia, D_3__Spirochaetales, D_4__Spirochaetaceae, D_5__Sphaerochaeta	117	2.82e-06	0	1.79e-05	0	5.71e-05	4.13e-05	2.87e-06	0	0	4.79e-05	3.82e-06	0	8.66e-06	1.04e-05	0	0	1.55e-05	0	9.21e-06	2.3e-05	4.28e-05	0	4.49e-06	5.6e-06	0	2.86e-05
Herbiconiux	D_0__Bacteria, D_1__Actinobacteria, D_2__Actinobacteria, D_3__Micrococcales, D_4__Microbacteriaceae, D_5__Herbiconiux	115	2.82e-06	2.99e-06	7.69e-06	9.87e-06	5.71e-05	1.24e-05	0	2.17e-05	4.61e-06	1.2e-05	3.82e-06	0	1.15e-05	3.48e-06	1.99e-05	0	4.43e-06	7.01e-06	2.3e-05	5.74e-06	0	6.34e-06	2.69e-05	2.8e-06	9.28e-06	1.85e-05
uncultured-16	D_0__Bacteria, D_1__Firmicutes, D_2__Clostridia, D_3__Clostridiales, D_4__Christensenellaceae, D_5__uncultured	113	0	5.98e-06	0	0	3.87e-05	0	0	0	0	0	1.53e-05	1.47e-05	5.77e-06	0	9.94e-06	2.43e-06	0	0	0	0	0	0	0.000102	0	0	1.34e-05
Clostridium sensu stricto 13	D_0__Bacteria, D_1__Firmicutes, D_2__Clostridia, D_3__Clostridiales, D_4__Clostridiaceae 1, D_5__Clostridium sensu stricto 13	109	1.41e-05	5.98e-06	2.56e-06	7.4e-06	1.43e-05	3.31e-05	0	4.34e-05	1.38e-05	1.6e-05	4.59e-05	2.93e-06	8.66e-06	3.48e-06	1.24e-05	9.71e-06	0	2.8e-05	1.61e-05	1.72e-05	5.36e-06	4.12e-05	0	0	1.39e-05	0
Trichococcus	D_0__Bacteria, D_1__Firmicutes, D_2__Bacilli, D_3__Lactobacillales, D_4__Carnobacteriaceae, D_5__Trichococcus	108	0	2.99e-06	1.28e-05	2.96e-05	6.12e-06	8.27e-06	6.6e-05	1.08e-05	9.22e-06	1.2e-05	1.91e-05	5.86e-06	2.02e-05	0	0	0	2.21e-06	7.01e-06	6.91e-06	6.32e-05	0	6.34e-06	2.99e-06	0	0	1.34e-05
[Eubacterium] saphenum group	D_0__Bacteria, D_1__Firmicutes, D_2__Clostridia, D_3__Clostridiales, D_4__Family XIII, D_5__[Eubacterium] saphenum group	108	0	0	5.12e-06	0	6.12e-05	2.48e-05	0	0	0	0	0	0	0	0	1.24e-05	2.43e-06	1.55e-05	0	2.53e-05	0	0	0	6.58e-05	0	0	3.36e-06
Pseudarthrobacter	D_0__Bacteria, D_1__Actinobacteria, D_2__Actinobacteria, D_3__Micrococcales, D_4__Micrococcaceae, D_5__Pseudarthrobacter	105	0	2.39e-05	2.56e-06	4.94e-06	1.02e-05	1.65e-05	5.74e-06	2.17e-05	4.61e-06	1.2e-05	4.59e-05	2.93e-06	0	3.48e-06	7.46e-06	4.85e-06	2.21e-05	2.1e-05	4.6e-06	5.74e-06	1.61e-05	2.85e-05	1.2e-05	2.8e-06	4.64e-06	1.85e-05
Candidatus Arthromitus	D_0__Bacteria, D_1__Firmicutes, D_2__Clostridia, D_3__Clostridiales, D_4__Clostridiaceae 1, D_5__Candidatus Arthromitus	105	0	0	2.56e-06	0	0	0	0	0	4.61e-06	6.38e-05	0	0	0	7.65e-05	0	0	0	0	0	0	0	0	0	9.09e-05	0	0
Chryseobacterium	D_0__Bacteria, D_1__Bacteroidetes, D_2__Bacteroidia, D_3__Flavobacteriales, D_4__Weeksellaceae, D_5__Chryseobacterium	104	0	5.98e-06	0	7.4e-06	2.45e-05	4.13e-06	8.61e-06	7.23e-06	0	3.99e-06	7.65e-06	2.64e-05	1.15e-05	0	1.49e-05	7.28e-06	2.88e-05	3.51e-06	3.68e-05	0	5.36e-06	1.9e-05	2.84e-05	0	0	0
Pseudoxanthomonas	D_0__Bacteria, D_1__Proteobacteria, D_2__Gammaproteobacteria, D_3__Xanthomonadales, D_4__Xanthomonadaceae, D_5__Pseudoxanthomonas	103	0	0	0	7.4e-06	0	4.13e-06	3.44e-05	1.45e-05	6e-05	6.38e-05	3.82e-06	0	2.89e-06	6.95e-06	1.49e-05	3.64e-05	0	2.45e-05	4.6e-06	5.74e-06	1.07e-05	0	8.98e-06	2.8e-06	3.71e-05	0
Alistipes	D_0__Bacteria, D_1__Bacteroidetes, D_2__Bacteroidia, D_3__Bacteroidales, D_4__Rikenellaceae, D_5__Alistipes	100	0	8.97e-06	2.56e-06	4.2e-05	1.83e-05	2.07e-05	0	0	0	0	0	4.69e-05	1.15e-05	6.95e-06	9.94e-06	1.7e-05	2.21e-06	1.4e-05	9.21e-06	0	0	0	2.09e-05	1.4e-06	0	1.34e-05
uncultured organism-01	D_0__Bacteria, D_1__Cyanobacteria, D_2__Melainabacteria, D_3__Gastranaerophilales, D_4__uncultured organism, D_5__uncultured organism	100	0	0	0	2.47e-06	8.15e-06	0	0	0	0	0	3.82e-06	0.000193	2.89e-06	0	4.72e-05	0	1.11e-05	0	2.3e-06	0	0	0	0	0	0	3.36e-06
Pinus sylvestris (Scots pine)	D_0__Bacteria, D_1__Cyanobacteria, D_2__Oxyphotobacteria, D_3__Chloroplast, D_4__Pinus sylvestris (Scots pine), D_5__Pinus sylvestris (Scots pine)	99	0	0	0	0	0.000102	0	0	0	0	0	7.65e-06	3.22e-05	0	0	4.97e-06	3.16e-05	2.21e-06	0	0	0	0	0	0	1.96e-05	0	1.01e-05
Legionella	D_0__Bacteria, D_1__Proteobacteria, D_2__Gammaproteobacteria, D_3__Legionellales, D_4__Legionellaceae, D_5__Legionella	99	1.13e-05	5.98e-06	5.12e-06	6.91e-05	0	4.13e-06	5.74e-06	0	4.61e-06	3.99e-06	0	1.17e-05	4.33e-05	0	9.94e-06	0	4.43e-06	1.05e-05	2.3e-05	1.72e-05	0	3.49e-05	1.5e-06	2.8e-06	0	0
Oxalobacter	D_0__Bacteria, D_1__Proteobacteria, D_2__Gammaproteobacteria, D_3__Betaproteobacteriales, D_4__Burkholderiaceae, D_5__Oxalobacter	97	0	2.99e-06	0	2.47e-06	2.04e-05	8.27e-06	0	3.62e-06	0	0	3.82e-06	1.17e-05	0	0	8.7e-05	0	2.21e-05	0	2.3e-06	0	0	9.51e-06	2.39e-05	0	0	2.02e-05
Salmonella	D_0__Bacteria, D_1__Proteobacteria, D_2__Gammaproteobacteria, D_3__Enterobacteriales, D_4__Enterobacteriaceae, D_5__Salmonella	97	0	0	0	2.47e-06	1.22e-05	0	2.87e-06	3.62e-06	8.3e-05	0	0	0	5.77e-06	0	3.48e-05	7.28e-06	9.96e-05	1.05e-05	2.3e-06	0	0	0	0	1.4e-06	4.64e-06	0
Solanum melongena (eggplant)-01	D_0__Bacteria, D_1__Cyanobacteria, D_2__Oxyphotobacteria, D_3__Chloroplast, D_4__Solanum melongena (eggplant), D_5__Solanum melongena (eggplant)	96	0	2.99e-06	0	0	0	0	0	0	0	0	0	0	0	0	0	0	0	0	2.3e-06	0	0	0	0.000141	0	0	0
Ambiguous_taxa-05	D_0__Bacteria, D_1__Actinobacteria, D_2__Actinobacteria, D_3__Micrococcales, D_4__Beutenbergiaceae, Ambiguous_taxa	94	0	1.79e-05	0	0	8.15e-06	6.2e-05	0	6.15e-05	4.61e-06	7.98e-06	5.74e-05	0	0	0	4.97e-06	0	0	3.51e-05	0	2.01e-05	2.14e-05	2.22e-05	0	0	1.86e-05	0
Sphingobacterium	D_0__Bacteria, D_1__Bacteroidetes, D_2__Bacteroidia, D_3__Sphingobacteriales, D_4__Sphingobacteriaceae, D_5__Sphingobacterium	93	0	0	0	1.48e-05	1.02e-05	4.13e-06	8.61e-06	1.08e-05	5.07e-05	0	0	0	0	0	2.24e-05	0	6.64e-06	8.41e-05	2.99e-05	0	0	0	1.05e-05	0	0	1.34e-05
Ambiguous_taxa-22	D_0__Bacteria, D_1__Firmicutes, D_2__Bacilli, D_3__Lactobacillales, D_4__Enterococcaceae, Ambiguous_taxa	93	0	2.09e-05	0	4.94e-06	3.87e-05	1.65e-05	1.15e-05	1.81e-05	0	1.2e-05	2.29e-05	0	0	6.95e-06	1.49e-05	0	0	3.51e-05	2.3e-06	1.72e-05	5.36e-06	3.17e-05	8.98e-06	0	4.64e-06	0
uncultured bacterium-05	D_0__Bacteria, D_1__Bacteroidetes, D_2__Bacteroidia, D_3__Bacteroidales, D_4__Bacteroidales RF16 group, D_5__uncultured bacterium	92	0	0	4.61e-05	4.94e-06	1.83e-05	8.27e-06	0	0	0	3.99e-06	0	0	1.44e-05	1.39e-05	1.24e-05	0	4.43e-06	0	6.91e-06	2.87e-06	1.07e-05	0	4.49e-05	4.2e-06	0	8.4e-06
Prevotellaceae UCG-001	D_0__Bacteria, D_1__Bacteroidetes, D_2__Bacteroidia, D_3__Bacteroidales, D_4__Prevotellaceae, D_5__Prevotellaceae UCG-001	92	0	2.99e-06	0	3.21e-05	2.24e-05	4.55e-05	0	0	0	0	0	0	8.66e-06	0	2.49e-06	0	0	0	9.21e-06	0	5.36e-06	2.54e-05	5.84e-05	0	0	0
Facklamia	D_0__Bacteria, D_1__Firmicutes, D_2__Bacilli, D_3__Lactobacillales, D_4__Aerococcaceae, D_5__Facklamia	92	0	5.98e-06	0	7.4e-06	1.22e-05	4.13e-06	2.87e-06	0	4.61e-06	3.99e-06	7.65e-06	0	3.75e-05	3.48e-06	4.97e-06	3.16e-05	0	7.01e-06	3.22e-05	0	0	0	1.05e-05	1.12e-05	0	2.52e-05
gut metagenome-01	D_0__Bacteria, D_1__Cyanobacteria, D_2__Melainabacteria, D_3__Gastranaerophilales, D_4__gut metagenome, D_5__gut metagenome	91	0	0	0	0	4.89e-05	4.13e-06	0	0	0	3.99e-06	3.82e-06	0	4.33e-05	0	9.94e-06	0	4.43e-06	3.51e-06	4.6e-06	0	0	0	3.44e-05	2.8e-06	0	2.52e-05
Tropicihabitans	D_0__Bacteria, D_1__Actinobacteria, D_2__Actinobacteria, D_3__Micrococcales, D_4__Cellulomonadaceae, D_5__Tropicihabitans	90	2.82e-06	0	5.12e-06	7.4e-06	1.83e-05	0	0	3.62e-06	0	3.99e-06	0	2.05e-05	1.73e-05	0	7.46e-06	0	6.64e-06	3.51e-06	2.07e-05	8.61e-06	0	3.17e-06	2.39e-05	5.6e-06	0	3.36e-05
Anaerococcus	D_0__Bacteria, D_1__Firmicutes, D_2__Clostridia, D_3__Clostridiales, D_4__Family XI, D_5__Anaerococcus	87	0	0	0	7.4e-06	4.08e-05	4.13e-06	0	7.23e-06	4.61e-06	0	3.82e-06	1.17e-05	5.77e-06	0	7.46e-06	0	6.64e-06	2.1e-05	1.15e-05	2.87e-06	0	0	4.19e-05	1.4e-06	0	1.01e-05
Coprococcus 3	D_0__Bacteria, D_1__Firmicutes, D_2__Clostridia, D_3__Clostridiales, D_4__Lachnospiraceae, D_5__Coprococcus 3	86	0	1.79e-05	0	0	2.04e-06	4.96e-05	8.61e-06	3.25e-05	2.31e-05	7.98e-06	5.35e-05	2.93e-06	0	0	7.46e-06	0	0	2.8e-05	0	8.61e-06	5.36e-06	4.44e-05	0	0	1.39e-05	1.68e-06
Ambiguous_taxa-34	D_0__Bacteria, D_1__Proteobacteria, D_2__Alphaproteobacteria, D_3__Rhizobiales, D_4__Rhizobiaceae, Ambiguous_taxa	86	0	0	0	7.4e-06	0	0	0	0	0	0	0	0	2.89e-06	0	0	0	0	0	0.000184	0	0	0	1.5e-06	1.4e-06	0	0
Family XIII UCG-001	D_0__Bacteria, D_1__Firmicutes, D_2__Clostridia, D_3__Clostridiales, D_4__Family XIII, D_5__Family XIII UCG-001	85	0	5.98e-06	2.56e-06	9.87e-06	2.04e-05	8.27e-06	0	0	4.61e-06	3.99e-06	0	5.86e-06	0	0	8.7e-05	1.21e-05	2.21e-06	1.05e-05	2.07e-05	0	0	3.17e-06	1.5e-06	0	0	1.18e-05
Herbinix	D_0__Bacteria, D_1__Firmicutes, D_2__Clostridia, D_3__Clostridiales, D_4__Lachnospiraceae, D_5__Herbinix	85	0	0	0	1.48e-05	1.63e-05	3.72e-05	0	7.23e-06	0	0	0	0	0	0	2.73e-05	0	6.64e-06	0	2.3e-06	2.87e-06	0	6.34e-06	5.24e-05	1.4e-06	0	1.01e-05
Ambiguous_taxa-37	D_0__Bacteria, D_1__Proteobacteria, D_2__Alphaproteobacteria, D_3__Rickettsiales, D_4__Mitochondria, Ambiguous_taxa	85	0	0	3.07e-05	7.4e-06	4.69e-05	0	0	0	0	0	0	2.93e-06	2.02e-05	3.48e-06	0	2.67e-05	4.43e-06	0	3.91e-05	0	0	0	4.49e-06	6.99e-06	0	0
Filifactor	D_0__Bacteria, D_1__Firmicutes, D_2__Clostridia, D_3__Clostridiales, D_4__Peptostreptococcaceae, D_5__Filifactor	84	0	5.68e-05	0	1.23e-05	4.08e-06	0	0	0	0	3.99e-06	7.65e-06	0	0	0	1.24e-05	0	0	3.51e-06	4.14e-05	0	0	3.81e-05	2.09e-05	0	0	8.4e-06
Delftia	D_0__Bacteria, D_1__Proteobacteria, D_2__Gammaproteobacteria, D_3__Betaproteobacteriales, D_4__Burkholderiaceae, D_5__Delftia	84	0	2.99e-06	2.56e-06	1.48e-05	6.93e-05	0	0	3.62e-06	0	0	1.53e-05	2.93e-06	0	0	4.97e-06	2.43e-06	2.21e-06	0	3.91e-05	2.87e-06	0	3.17e-06	1.5e-05	0	0	5.04e-06
Halomonas	D_0__Bacteria, D_1__Proteobacteria, D_2__Gammaproteobacteria, D_3__Oceanospirillales, D_4__Halomonadaceae, D_5__Halomonas	84	0	5.98e-06	2.56e-06	2.47e-06	2.85e-05	0	0	0	0	7.98e-06	1.15e-05	2.34e-05	0	6.95e-06	1.49e-05	0	2.66e-05	0	0	2.87e-06	0	3.17e-06	2.84e-05	0	0	2.02e-05
Ambiguous_taxa-20	D_0__Bacteria, D_1__Firmicutes, D_2__Bacilli, D_3__Bacillales, Ambiguous_taxa, Ambiguous_taxa	82	0	8.97e-06	0	0	4.08e-06	5.79e-05	2.87e-06	7.23e-05	1.84e-05	3.19e-05	4.97e-05	0	0	0	2.49e-06	0	0	1.05e-05	0	1.44e-05	0	2.22e-05	0	0	4.64e-06	0
Rummeliibacillus	D_0__Bacteria, D_1__Firmicutes, D_2__Bacilli, D_3__Bacillales, D_4__Planococcaceae, D_5__Rummeliibacillus	82	0	3.29e-05	0	2.47e-06	6.12e-06	2.07e-05	1.15e-05	2.89e-05	9.22e-06	1.6e-05	1.91e-05	0	2.89e-06	0	7.46e-06	4.85e-06	0	2.45e-05	4.6e-06	1.72e-05	1.61e-05	9.51e-06	1.65e-05	0	4.64e-06	0
Granulicatella	D_0__Bacteria, D_1__Firmicutes, D_2__Bacilli, D_3__Lactobacillales, D_4__Carnobacteriaceae, D_5__Granulicatella	82	0	1.5e-05	0	0	3.67e-05	1.24e-05	2.3e-05	2.17e-05	1.38e-05	1.99e-05	1.15e-05	0	0	0	1.49e-05	0	0	4.21e-05	0	2.01e-05	5.36e-06	1.59e-05	0	0	0	0
Candidatus Soleaferrea	D_0__Bacteria, D_1__Firmicutes, D_2__Clostridia, D_3__Clostridiales, D_4__Ruminococcaceae, D_5__Candidatus Soleaferrea	81	0	0	5.12e-06	0	2.24e-05	2.48e-05	0	0	0	0	0	2.93e-06	8.66e-06	3.48e-06	5.47e-05	0	1.11e-05	0	4.6e-06	0	0	9.51e-06	2.99e-05	4.2e-06	0	3.36e-06
Lactovum	D_0__Bacteria, D_1__Firmicutes, D_2__Bacilli, D_3__Lactobacillales, D_4__Streptococcaceae, D_5__Lactovum	80	0	8.97e-06	2.56e-06	2.47e-06	1.43e-05	2.48e-05	5.74e-06	2.17e-05	0	1.2e-05	1.91e-05	0	1.73e-05	0	1.99e-05	0	2.21e-06	5.26e-05	2.3e-06	8.61e-06	0	2.85e-05	0	1.4e-06	0	3.36e-06
Gallicola	D_0__Bacteria, D_1__Firmicutes, D_2__Clostridia, D_3__Clostridiales, D_4__Family XI, D_5__Gallicola	78	0	3.59e-05	0	0	0	2.07e-05	5.74e-06	2.17e-05	0	1.6e-05	4.21e-05	0	0	0	1.74e-05	0	0	2.1e-05	0	1.72e-05	1.61e-05	3.81e-05	1.5e-06	0	1.39e-05	0
Hydrogenispora	D_0__Bacteria, D_1__Firmicutes, D_2__Clostridia, D_3__Clostridiales, D_4__Heliobacteriaceae, D_5__Hydrogenispora	77	0	0	0	0	0	0	0.000195	0	0	1.2e-05	0	0	0	0	0	0	0	0	0	8.61e-06	1.07e-05	3.17e-06	0	0	0	0
Ralstonia	D_0__Bacteria, D_1__Proteobacteria, D_2__Gammaproteobacteria, D_3__Betaproteobacteriales, D_4__Burkholderiaceae, D_5__Ralstonia	77	0	8.97e-06	0	0	8.56e-05	8.27e-06	0	3.62e-06	0	3.99e-06	0	1.17e-05	0	0	0	0	2.21e-06	3.51e-06	4.6e-06	0	0	3.17e-06	2.84e-05	0	0	0
Nocardia	D_0__Bacteria, D_1__Actinobacteria, D_2__Actinobacteria, D_3__Corynebacteriales, D_4__Nocardiaceae, D_5__Nocardia	76	5.63e-06	2.99e-06	0	0	2.04e-06	4.13e-05	5.74e-06	2.53e-05	9.22e-06	1.99e-05	2.68e-05	2.93e-06	0	0	7.46e-06	0	2.21e-06	3.51e-05	4.6e-06	2.3e-05	1.61e-05	2.22e-05	0	0	1.86e-05	0
E1B-B3-114	D_0__Bacteria, D_1__Actinobacteria, D_2__Actinobacteria, D_3__Streptomycetales, D_4__Streptomycetaceae, D_5__E1B-B3-114	75	0	2.69e-05	0	0	0	3.72e-05	8.61e-06	2.53e-05	9.22e-06	1.99e-05	5.35e-05	0	0	0	2.49e-06	0	0	1.05e-05	0	1.44e-05	1.07e-05	4.12e-05	0	0	9.28e-06	0
uncultured-14	D_0__Bacteria, D_1__Firmicutes, D_2__Bacilli, D_3__Lactobacillales, D_4__Aerococcaceae, D_5__uncultured	75	0	2.99e-06	7.69e-06	1.73e-05	2.04e-05	0	0	0	0	0	0	0	0	0	0	1.21e-05	0	1.4e-05	2.3e-06	0	0	0	2.09e-05	0	0	5.04e-05
Lacticigenium	D_0__Bacteria, D_1__Firmicutes, D_2__Bacilli, D_3__Lactobacillales, D_4__Carnobacteriaceae, D_5__Lacticigenium	74	0	2.99e-05	2.56e-06	9.87e-06	8.15e-06	4.96e-05	5.74e-06	2.17e-05	4.61e-06	1.6e-05	3.06e-05	0	0	0	9.94e-06	0	0	1.05e-05	0	1.44e-05	0	2.54e-05	0	0	9.28e-06	0
GCA-900066225	D_0__Bacteria, D_1__Firmicutes, D_2__Clostridia, D_3__Clostridiales, D_4__Ruminococcaceae, D_5__GCA-900066225	74	0	2.99e-06	0	0	1.43e-05	0	0	0	0	0	7.65e-06	0	0	0	5.72e-05	2.43e-06	6.64e-06	3.51e-06	2.3e-06	0	0	3.49e-05	2.54e-05	0	0	1.18e-05
Pseudahrensia	D_0__Bacteria, D_1__Proteobacteria, D_2__Alphaproteobacteria, D_3__Rhizobiales, D_4__Rhizobiaceae, D_5__Pseudahrensia	74	0	0	2.56e-06	0	0	4.13e-06	2.87e-06	0	1.84e-05	0	0	0	0	0	2.49e-06	0	0.000128	2.8e-05	0	0	0	0	0	0	0	0
Glutamicibacter	D_0__Bacteria, D_1__Actinobacteria, D_2__Actinobacteria, D_3__Micrococcales, D_4__Micrococcaceae, D_5__Glutamicibacter	73	0	5.98e-06	1.02e-05	4.94e-06	2.04e-06	8.27e-06	8.61e-06	1.08e-05	0	1.2e-05	2.68e-05	0	2.89e-06	6.95e-06	4.97e-06	7.28e-06	2.66e-05	1.05e-05	3.22e-05	2.87e-06	5.36e-06	0	1.5e-06	1.4e-06	9.28e-06	5.04e-06
Ruminiclostridium 1	D_0__Bacteria, D_1__Firmicutes, D_2__Clostridia, D_3__Clostridiales, D_4__Ruminococcaceae, D_5__Ruminiclostridium 1	73	0	0	0	0	0	0	0	0	0	0	7.65e-06	5.86e-06	0	0	1.24e-05	0	1.99e-05	0	0	2.87e-06	0	0	0	0	0	9.07e-05
Bordetella	D_0__Bacteria, D_1__Proteobacteria, D_2__Gammaproteobacteria, D_3__Betaproteobacteriales, D_4__Burkholderiaceae, D_5__Bordetella	73	0	5.98e-06	0	7.4e-06	4.08e-06	0	0	0	4.61e-06	0	0	0	0	3.48e-06	0.000127	0	0	0	0	0	6.96e-05	0	0	0	0	0
Paenarthrobacter	D_0__Bacteria, D_1__Actinobacteria, D_2__Actinobacteria, D_3__Micrococcales, D_4__Micrococcaceae, D_5__Paenarthrobacter	71	0	1.79e-05	0	2.47e-06	0	2.89e-05	5.74e-06	2.53e-05	9.22e-06	1.6e-05	4.97e-05	0	5.77e-06	0	0	0	0	1.4e-05	4.6e-06	2.3e-05	2.68e-05	1.9e-05	0	0	4.64e-06	1.68e-06
Eubacterium	D_0__Bacteria, D_1__Firmicutes, D_2__Clostridia, D_3__Clostridiales, D_4__Eubacteriaceae, D_5__Eubacterium	71	0	1.79e-05	0	0	2.24e-05	3.72e-05	1.15e-05	1.45e-05	1.38e-05	7.98e-06	1.53e-05	0	0	0	2.49e-05	0	0	2.45e-05	0	1.15e-05	1.07e-05	9.51e-06	0	0	4.64e-06	1.68e-06
Erysipelotrichaceae UCG-006	D_0__Bacteria, D_1__Firmicutes, D_2__Erysipelotrichia, D_3__Erysipelotrichales, D_4__Erysipelotrichaceae, D_5__Erysipelotrichaceae UCG-006	68	0	0	0	0	2.65e-05	0	0	0	0	2.39e-05	7.65e-06	2.05e-05	0	0	3.73e-05	7.28e-06	6.64e-06	0	0	0	0	6.34e-06	2.54e-05	0	0	0
Ambiguous_taxa-26	D_0__Bacteria, D_1__Firmicutes, D_2__Clostridia, D_3__Clostridiales, D_4__Ruminococcaceae, Ambiguous_taxa	66	0	2.99e-06	1.02e-05	2.22e-05	8.15e-06	4.96e-05	5.74e-06	0	0	3.99e-06	0	0	5.77e-06	3.48e-06	1.49e-05	0	1.11e-05	0	1.38e-05	0	0	3.17e-06	1.5e-05	0	0	3.36e-06
Alloactinosynnema	D_0__Bacteria, D_1__Actinobacteria, D_2__Actinobacteria, D_3__Pseudonocardiales, D_4__Pseudonocardiaceae, D_5__Alloactinosynnema	65	0	8.97e-06	2.56e-06	0	0	1.24e-05	2.87e-06	2.53e-05	0	1.2e-05	7.65e-06	0	2.89e-06	0	1.49e-05	0	0	1.05e-05	4.6e-06	8.61e-06	0	9.51e-06	3.44e-05	1.4e-06	9.28e-06	1.68e-06
Rhodococcus	D_0__Bacteria, D_1__Actinobacteria, D_2__Actinobacteria, D_3__Corynebacteriales, D_4__Nocardiaceae, D_5__Rhodococcus	64	5.63e-06	2.99e-06	2.56e-06	3.21e-05	0	4.13e-06	0	0	0	0	7.65e-06	2.93e-06	2.31e-05	0	2.49e-06	2.43e-06	1.33e-05	1.05e-05	1.38e-05	0	5.36e-06	0	1.65e-05	4.2e-06	4.64e-06	3.36e-06
uncultured bacterium-15	D_0__Bacteria, D_1__Cyanobacteria, D_2__Oxyphotobacteria, D_3__Chloroplast, D_4__uncultured bacterium, D_5__uncultured bacterium	63	5.07e-05	0	2.56e-06	0	0	0	0	0	1.84e-05	7.98e-06	0	0	0	3.82e-05	0	0	2.21e-06	0	0	0	0	0	1.5e-06	5.6e-06	9.28e-06	3.19e-05
Morganella	D_0__Bacteria, D_1__Proteobacteria, D_2__Gammaproteobacteria, D_3__Enterobacteriales, D_4__Enterobacteriaceae, D_5__Morganella	63	0	1.79e-05	0	0	4.48e-05	4.13e-06	2.87e-06	1.45e-05	0	7.98e-06	7.65e-06	0	0	0	7.46e-06	0	0	3.15e-05	0	2.3e-05	0	3.17e-06	0	0	1.86e-05	0
Prevotella 7	D_0__Bacteria, D_1__Bacteroidetes, D_2__Bacteroidia, D_3__Bacteroidales, D_4__Prevotellaceae, D_5__Prevotella 7	62	0	0	0	2.47e-05	1.02e-05	0	0	0	0	0	0	0	2.89e-06	0	2.24e-05	3.16e-05	4.43e-06	0	1.15e-05	2.87e-06	0	0	2.39e-05	0	0	0
Planifilum	D_0__Bacteria, D_1__Firmicutes, D_2__Bacilli, D_3__Bacillales, D_4__Thermoactinomycetaceae, D_5__Planifilum	62	0	2.99e-06	7.69e-06	2.47e-06	2.04e-05	8.27e-06	2.87e-06	0	4.61e-06	0	7.65e-06	2.93e-06	8.66e-06	0	2.49e-06	1.46e-05	0	1.75e-05	4.6e-06	8.61e-06	0	6.34e-06	0	1.4e-06	4.64e-06	2.69e-05
uncultured phototrophic eukaryote	D_0__Bacteria, D_1__Cyanobacteria, D_2__Oxyphotobacteria, D_3__Chloroplast, D_4__uncultured phototrophic eukaryote, D_5__uncultured phototrophic eukaryote	61	0	0	0	0	0	0	0	0	0	0	0	0	0	0	0	2.43e-06	0.000122	0	0	0	0	0	7.48e-06	0	0	0
uncultured bacterium-17	D_0__Bacteria, D_1__Firmicutes, D_2__Bacilli, D_3__Lactobacillales, D_4__uncultured, D_5__uncultured bacterium	61	0	1.5e-05	0	0	2.85e-05	4.13e-06	1.72e-05	1.08e-05	0	3.99e-06	1.53e-05	2.93e-06	5.77e-06	0	4.97e-06	0	1.33e-05	1.4e-05	0	8.61e-06	0	1.9e-05	0	2.8e-06	4.64e-06	0
Marmoricola	D_0__Bacteria, D_1__Actinobacteria, D_2__Actinobacteria, D_3__Propionibacteriales, D_4__Nocardioidaceae, D_5__Marmoricola	60	0	0	2.56e-06	1.48e-05	1.63e-05	4.13e-06	2.87e-05	3.62e-06	0	1.6e-05	3.82e-06	0	0	3.48e-06	0	0	1.99e-05	7.01e-06	2.3e-05	5.74e-06	0	1.27e-05	0	0	0	0
Lachnospiraceae UCG-006	D_0__Bacteria, D_1__Firmicutes, D_2__Clostridia, D_3__Clostridiales, D_4__Lachnospiraceae, D_5__Lachnospiraceae UCG-006	60	1.69e-05	0	0	7.4e-06	0	4.13e-06	2.87e-06	0	0	0	2.29e-05	2.93e-06	0	6.95e-06	4.72e-05	0	8.85e-06	3.51e-06	0	0	0	3.17e-06	1.05e-05	0	0	1.34e-05
uncultured-30	D_0__Bacteria, D_1__Proteobacteria, D_2__Gammaproteobacteria, D_3__Betaproteobacteriales, D_4__Burkholderiaceae, D_5__uncultured	59	0	2.99e-06	0	0	2.04e-06	0	2.87e-06	0	0	0	3.82e-06	8.79e-06	0	0	2.49e-06	1.46e-05	0	3.51e-06	2.76e-05	0	0	6.34e-06	3.44e-05	0	0	1.18e-05
Micrococcus	D_0__Bacteria, D_1__Actinobacteria, D_2__Actinobacteria, D_3__Micrococcales, D_4__Micrococcaceae, D_5__Micrococcus	58	0	8.97e-06	0	4.94e-06	2.65e-05	0	0	3.62e-06	0	0	3.82e-06	5.86e-06	0	0	1.74e-05	0	6.64e-06	3.51e-06	4.6e-06	0	5.36e-06	9.51e-06	2.39e-05	0	0	5.04e-06
Sphingomonas	D_0__Bacteria, D_1__Proteobacteria, D_2__Alphaproteobacteria, D_3__Sphingomonadales, D_4__Sphingomonadaceae, D_5__Sphingomonas	58	0	5.98e-06	5.12e-06	7.4e-06	1.02e-05	0	6.03e-05	0	1.38e-05	3.99e-06	0	2.93e-06	0	3.48e-06	7.46e-06	0	8.85e-06	3.51e-06	2.3e-06	1.15e-05	5.36e-06	0	4.49e-06	1.4e-06	0	1.68e-06
Ureibacillus	D_0__Bacteria, D_1__Firmicutes, D_2__Bacilli, D_3__Bacillales, D_4__Bacillaceae, D_5__Ureibacillus	57	0	0	7.69e-06	3.46e-05	0	4.13e-06	0	7.23e-06	0	0	3.82e-06	2.93e-06	0	0	0	9.71e-06	6.64e-06	0	1.84e-05	2.87e-06	0	0	1.35e-05	2.8e-06	0	1.34e-05
Ambiguous_taxa-13	D_0__Bacteria, D_1__Actinobacteria, D_2__Coriobacteriia, D_3__Coriobacteriales, D_4__Atopobiaceae, Ambiguous_taxa	56	0	0	0	7.4e-06	0	0	0	0	0	0	0	1.17e-05	1.44e-05	0	2.98e-05	2.43e-06	0	0	6.91e-06	0	0	2.54e-05	2.84e-05	0	0	1.68e-06
Roseomonas	D_0__Bacteria, D_1__Proteobacteria, D_2__Alphaproteobacteria, D_3__Acetobacterales, D_4__Acetobacteraceae, D_5__Roseomonas	54	0	0	0	2.47e-06	8.15e-06	0	0	0	0	0	0	0	0	0	0	0	0.000104	0	0	0	0	0	2.99e-06	0	0	0
Kroppenstedtia	D_0__Bacteria, D_1__Firmicutes, D_2__Bacilli, D_3__Bacillales, D_4__Thermoactinomycetaceae, D_5__Kroppenstedtia	52	0	5.98e-06	0	2.47e-06	0	2.07e-05	2.87e-06	7.23e-06	9.22e-06	7.98e-06	2.68e-05	0	2.89e-06	0	9.94e-06	0	0	2.8e-05	0	8.61e-06	0	3.81e-05	0	0	9.28e-06	0
uncultured bacterium-31	D_0__Bacteria, D_1__Proteobacteria, D_2__Alphaproteobacteria, D_3__Rhodospirillales, D_4__uncultured, D_5__uncultured bacterium	52	0	0	0	7.4e-06	4.08e-06	0	0	0	0	0	0	0	0	0	0.000102	0	4.43e-06	0	0	0	0	6.34e-06	1.5e-06	0	0	1.68e-06
Janthinobacterium	D_0__Bacteria, D_1__Proteobacteria, D_2__Gammaproteobacteria, D_3__Betaproteobacteriales, D_4__Burkholderiaceae, D_5__Janthinobacterium	52	0	2.99e-06	0	0	3.26e-05	0	0	0	1.84e-05	0	3.82e-06	5.86e-06	0	0	7.46e-06	0	3.98e-05	0	6.91e-06	0	0	0	2.99e-06	1.4e-06	0	1.68e-06
Luteococcus	D_0__Bacteria, D_1__Actinobacteria, D_2__Actinobacteria, D_3__Propionibacteriales, D_4__Propionibacteriaceae, D_5__Luteococcus	51	0	0	1.54e-05	4.94e-06	2.04e-06	0	3.44e-05	0	0	0	7.65e-06	5.86e-06	2.89e-06	0	0	0	0	7.01e-06	3.91e-05	0	0	3.17e-06	7.48e-06	0	0	0
Ambiguous_taxa-11	D_0__Bacteria, D_1__Actinobacteria, D_2__Actinobacteria, D_3__Pseudonocardiales, D_4__Pseudonocardiaceae, Ambiguous_taxa	51	0	0	1.02e-05	0	0	0	0	0	0	0	0	2.93e-06	8.66e-06	3.48e-06	0	1.46e-05	6.64e-06	3.51e-06	2.99e-05	0	0	0	1.8e-05	5.6e-06	0	5.04e-06
Anaerocolumna	D_0__Bacteria, D_1__Firmicutes, D_2__Clostridia, D_3__Clostridiales, D_4__Lachnospiraceae, D_5__Anaerocolumna	48	0	1.5e-05	0	0	4.08e-06	1.65e-05	2.87e-06	2.89e-05	9.22e-06	0	2.68e-05	0	0	0	2.49e-06	0	2.21e-06	3.51e-06	0	1.15e-05	0	2.85e-05	0	0	9.28e-06	1.68e-06
Agrococcus	D_0__Bacteria, D_1__Actinobacteria, D_2__Actinobacteria, D_3__Micrococcales, D_4__Microbacteriaceae, D_5__Agrococcus	47	0	8.97e-06	0	0	4.08e-06	2.48e-05	2.87e-06	1.81e-05	4.61e-06	3.99e-06	4.97e-05	0	0	0	0	0	0	0	0	2.87e-06	1.61e-05	2.85e-05	0	0	9.28e-06	0
Klugiella	D_0__Bacteria, D_1__Actinobacteria, D_2__Actinobacteria, D_3__Micrococcales, D_4__Microbacteriaceae, D_5__Klugiella	46	0	1.2e-05	0	0	2.04e-06	1.24e-05	1.15e-05	2.17e-05	1.38e-05	0	2.29e-05	0	0	0	2.49e-06	2.43e-06	0	1.05e-05	0	5.74e-06	1.61e-05	2.22e-05	0	0	9.28e-06	0
Paenalcaligenes	D_0__Bacteria, D_1__Proteobacteria, D_2__Gammaproteobacteria, D_3__Betaproteobacteriales, D_4__Burkholderiaceae, D_5__Paenalcaligenes	46	0	0	0	7.4e-06	6.52e-05	0	0	1.08e-05	4.61e-06	0	0	0	0	3.48e-06	2.49e-06	2.43e-06	0	1.05e-05	0	0	0	0	0	0	4.64e-06	0
Lachnotalea	D_0__Bacteria, D_1__Firmicutes, D_2__Clostridia, D_3__Clostridiales, D_4__Lachnospiraceae, D_5__Lachnotalea	45	0	5.98e-06	0	0	2.04e-06	1.65e-05	0	2.53e-05	9.22e-06	0	3.06e-05	0	0	0	0	0	0	1.4e-05	0	2.01e-05	5.36e-06	2.54e-05	0	0	4.64e-06	0
Oscillospira	D_0__Bacteria, D_1__Firmicutes, D_2__Clostridia, D_3__Clostridiales, D_4__Ruminococcaceae, D_5__Oscillospira	45	0	0	2.56e-06	1.23e-05	0	1.24e-05	0	0	0	3.99e-06	0	5.86e-06	8.66e-06	0	5.47e-05	0	0	0	2.3e-06	0	0	3.17e-06	5.99e-06	1.4e-06	0	1.68e-06
uncultured-26	D_0__Bacteria, D_1__Proteobacteria, D_2__Alphaproteobacteria, D_3__Rhizobiales, D_4__Rhizobiaceae, D_5__uncultured	44	0	5.98e-06	5.12e-06	0	0	1.65e-05	0	0	0	0	0	0	2.89e-06	0	0	2.43e-06	2.21e-06	0	7.6e-05	0	0	0	0	0	0	0
Slackia	D_0__Bacteria, D_1__Actinobacteria, D_2__Coriobacteriia, D_3__Coriobacteriales, D_4__Eggerthellaceae, D_5__Slackia	43	0	0	0	2.47e-06	0	0	0	0	0	0	0	8.79e-06	0	0	9.94e-06	0	1.55e-05	0	0	0	0	0	2.09e-05	0	0	2.35e-05
Lachnospiraceae ND3007 group	D_0__Bacteria, D_1__Firmicutes, D_2__Clostridia, D_3__Clostridiales, D_4__Lachnospiraceae, D_5__Lachnospiraceae ND3007 group	43	0	0	2.56e-06	7.4e-06	1.63e-05	8.27e-06	0	0	0	3.99e-06	3.82e-06	0	2.89e-06	0	1.99e-05	2.43e-06	1.33e-05	0	9.21e-06	0	0	0	8.98e-06	0	0	1.68e-06
Ornithinimicrobium	D_0__Bacteria, D_1__Actinobacteria, D_2__Actinobacteria, D_3__Micrococcales, D_4__Intrasporangiaceae, D_5__Ornithinimicrobium	42	0	0	0	2.47e-06	4.08e-06	0	0	3.62e-06	4.61e-06	3.99e-06	0	8.79e-06	0	0	7.46e-06	0	0	2.45e-05	9.21e-06	0	0	0	1.8e-05	8.39e-06	4.64e-06	0
Tannerella	D_0__Bacteria, D_1__Bacteroidetes, D_2__Bacteroidia, D_3__Bacteroidales, D_4__Tannerellaceae, D_5__Tannerella	42	0	8.97e-06	0	1.23e-05	6.12e-06	4.13e-06	5.74e-06	3.62e-06	9.22e-06	3.99e-06	0	5.86e-06	0	0	4.97e-06	4.85e-06	0	1.05e-05	0	0	0	0	2.24e-05	0	0	0
uncultured rumen bacterium-04	D_0__Bacteria, D_1__Kiritimatiellaeota, D_2__Kiritimatiellae, D_3__WCHB1-41, D_4__uncultured rumen bacterium, D_5__uncultured rumen bacterium	42	0	2.99e-06	0	7.4e-06	2.24e-05	0	0	0	0	0	0	0	0	0	4.97e-06	0	2.21e-06	3.51e-06	0	0	0	0	3.44e-05	0	0	0
uncultured bacterium-36	D_0__Bacteria, D_1__Proteobacteria, D_2__Gammaproteobacteria, D_3__Pasteurellales, D_4__Pasteurellaceae, D_5__uncultured bacterium	42	0	0	5.12e-06	2.47e-06	0	0	2.87e-06	0	1.38e-05	6.78e-05	0	0	0	1.04e-05	0	0	0	0	0	2.87e-06	7.5e-05	0	0	0	0	0
Ammoniphilus	D_0__Bacteria, D_1__Firmicutes, D_2__Bacilli, D_3__Bacillales, D_4__Paenibacillaceae, D_5__Ammoniphilus	41	0	8.97e-06	0	0	6.12e-06	4.13e-06	5.74e-06	1.45e-05	4.61e-06	0	2.29e-05	0	0	0	1.74e-05	0	0	7.01e-06	4.6e-06	1.15e-05	0	1.59e-05	0	0	4.64e-06	0
Erysipelotrichaceae UCG-004	D_0__Bacteria, D_1__Firmicutes, D_2__Erysipelotrichia, D_3__Erysipelotrichales, D_4__Erysipelotrichaceae, D_5__Erysipelotrichaceae UCG-004	41	0	0	0	7.4e-06	0	0	0	0	0	0	0	0	0	0	2.49e-06	0	0	0	0	0	0	0	1.65e-05	0	0	4.37e-05
Fonticella	D_0__Bacteria, D_1__Firmicutes, D_2__Clostridia, D_3__Clostridiales, D_4__Clostridiaceae 1, D_5__Fonticella	40	0	0	2.82e-05	4.94e-06	0	0	0	0	4.61e-06	3.99e-06	0	0	1.44e-05	3.48e-05	0	2.43e-06	0	0	0	0	0	0	0	1.26e-05	0	0
Saccharopolyspora	D_0__Bacteria, D_1__Actinobacteria, D_2__Actinobacteria, D_3__Pseudonocardiales, D_4__Pseudonocardiaceae, D_5__Saccharopolyspora	39	2.82e-06	0	5.12e-06	7.4e-06	0	0	0	0	0	0	3.82e-06	0	8.66e-06	0	0	2.43e-06	6.64e-06	3.51e-06	1.84e-05	0	0	0	2.24e-05	1.4e-06	0	0
Syntrophococcus	D_0__Bacteria, D_1__Firmicutes, D_2__Clostridia, D_3__Clostridiales, D_4__Lachnospiraceae, D_5__Syntrophococcus	39	2.82e-06	0	0	1.23e-05	0	4.13e-06	0	0	0	0	3.82e-06	5.86e-06	0	0	0	9.71e-06	0	0	2.3e-06	0	0	0	3.14e-05	1.4e-06	0	3.36e-06
Acidaminococcus	D_0__Bacteria, D_1__Firmicutes, D_2__Negativicutes, D_3__Selenomonadales, D_4__Acidaminococcaceae, D_5__Acidaminococcus	39	0	0	0	1.23e-05	0	0	2.87e-06	0	0	0	0	0	2.89e-06	6.95e-06	2.98e-05	2.43e-06	2.21e-06	0	4.6e-06	0	0	0	2.09e-05	0	0	0
uncultured-28	D_0__Bacteria, D_1__Proteobacteria, D_2__Alphaproteobacteria, D_3__Sphingomonadales, D_4__Sphingomonadaceae, D_5__uncultured	39	0	0	2.56e-06	4.94e-06	8.15e-06	4.13e-06	5.74e-06	0	0	0	0	8.79e-06	2.89e-06	0	7.46e-06	0	6.64e-06	3.51e-06	4.6e-06	2.87e-06	0	3.17e-06	1.8e-05	1.4e-06	0	1.68e-06
Kluyvera	D_0__Bacteria, D_1__Proteobacteria, D_2__Gammaproteobacteria, D_3__Enterobacteriales, D_4__Enterobacteriaceae, D_5__Kluyvera	39	0	0	2.56e-06	0	0	0	0	0	1.38e-05	0	0	0	0	0	2.49e-06	0	3.98e-05	4.91e-05	0	5.74e-06	0	0	0	0	0	0
uncultured-15	D_0__Bacteria, D_1__Firmicutes, D_2__Bacilli, D_3__Lactobacillales, D_4__Carnobacteriaceae, D_5__uncultured	38	0	0	2.56e-06	0	1.83e-05	0	0	0	0	0	0	0	0	0	1.99e-05	2.67e-05	0	7.01e-06	1.15e-05	0	0	3.17e-06	0	0	0	1.68e-06
Bilophila	D_0__Bacteria, D_1__Proteobacteria, D_2__Deltaproteobacteria, D_3__Desulfovibrionales, D_4__Desulfovibrionaceae, D_5__Bilophila	37	0	0	2.56e-06	0	2.45e-05	0	0	0	0	2.79e-05	0	0	0	0	3.48e-05	0	2.21e-06	7.01e-06	0	0	0	0	0	0	0	0
Providencia	D_0__Bacteria, D_1__Proteobacteria, D_2__Gammaproteobacteria, D_3__Enterobacteriales, D_4__Enterobacteriaceae, D_5__Providencia	37	0	1.2e-05	0	0	3.06e-05	1.24e-05	0	3.62e-06	0	1.2e-05	0	0	0	0	0	0	0	7.01e-06	4.6e-06	2.87e-06	5.36e-06	9.51e-06	0	0	9.28e-06	0
Aeromicrobium	D_0__Bacteria, D_1__Actinobacteria, D_2__Actinobacteria, D_3__Propionibacteriales, D_4__Nocardioidaceae, D_5__Aeromicrobium	36	0	5.98e-06	0	0	0	2.07e-05	5.74e-06	1.08e-05	9.22e-06	3.99e-06	1.53e-05	2.93e-06	2.89e-06	0	2.49e-06	2.43e-06	2.21e-06	1.05e-05	4.6e-06	5.74e-06	0	1.27e-05	0	0	4.64e-06	0
Empedobacter	D_0__Bacteria, D_1__Bacteroidetes, D_2__Bacteroidia, D_3__Flavobacteriales, D_4__Weeksellaceae, D_5__Empedobacter	36	0	0	0	2.47e-06	3.26e-05	0	5.74e-06	0	9.22e-06	0	0	2.93e-06	2.89e-06	0	0	7.28e-06	0	0	9.21e-06	0	0	0	7.48e-06	0	0	1.68e-06
Carya cathayensis	D_0__Bacteria, D_1__Cyanobacteria, D_2__Oxyphotobacteria, D_3__Chloroplast, D_4__Carya cathayensis, D_5__Carya cathayensis	36	0	0	0	2.47e-06	0	0	0	0	0	0	0	2.93e-06	5.77e-06	0	0	0	0	0	4.6e-06	0	0	3.81e-05	2.39e-05	1.4e-06	4.64e-06	0
Ruminiclostridium	D_0__Bacteria, D_1__Firmicutes, D_2__Clostridia, D_3__Clostridiales, D_4__Ruminococcaceae, D_5__Ruminiclostridium	36	0	0	7.69e-06	0	0	0	0	0	0	0	0	0	2.89e-06	0	2.49e-06	2.43e-06	6.64e-06	0	0	0	0	0	3.44e-05	1.4e-06	0	5.04e-06
Agromyces	D_0__Bacteria, D_1__Actinobacteria, D_2__Actinobacteria, D_3__Micrococcales, D_4__Microbacteriaceae, D_5__Agromyces	35	0	0	1.54e-05	9.87e-06	0	0	0	0	0	0	0	1.17e-05	8.66e-06	0	0	7.28e-06	8.85e-06	0	9.21e-06	0	0	0	2.99e-06	2.8e-06	0	5.04e-06
CAG-873	D_0__Bacteria, D_1__Bacteroidetes, D_2__Bacteroidia, D_3__Bacteroidales, D_4__Muribaculaceae, D_5__CAG-873	35	0	0	0	0	1.43e-05	4.13e-06	0	0	0	0	3.82e-06	0	0	0	1.74e-05	0	6.64e-06	0	2.3e-06	0	5.36e-06	0	0	0	0	2.35e-05
Ruminococcaceae UCG-009	D_0__Bacteria, D_1__Firmicutes, D_2__Clostridia, D_3__Clostridiales, D_4__Ruminococcaceae, D_5__Ruminococcaceae UCG-009	35	0	0	0	2.47e-06	4.08e-06	1.65e-05	0	0	0	0	7.65e-06	0	0	0	3.48e-05	0	1.55e-05	0	0	0	0	6.34e-06	4.49e-06	0	0	0
horsej-a03	D_0__Bacteria, D_1__Lentisphaerae, D_2__Oligosphaeria, D_3__Oligosphaerales, D_4__Oligosphaeraceae, D_5__horsej-a03	35	5.63e-06	0	1.02e-05	0	0	0	0	0	0	7.98e-06	0	0	0	1.04e-05	2.49e-06	0	0	0	2.3e-06	0	0	0	2.09e-05	1.12e-05	0	0
uncultured bacterium-30	D_0__Bacteria, D_1__Patescibacteria, D_2__Saccharimonadia, D_3__Saccharimonadales, D_4__uncultured bacterium, D_5__uncultured bacterium	35	0	2.99e-06	0	2.47e-06	1.63e-05	0	0	0	0	0	0	2.93e-06	0	3.48e-06	2.49e-06	0	0	0	2.3e-05	0	0	0	1.8e-05	0	0	0
Succinivibrio	D_0__Bacteria, D_1__Proteobacteria, D_2__Gammaproteobacteria, D_3__Aeromonadales, D_4__Succinivibrionaceae, D_5__Succinivibrio	35	0	0	0	1.97e-05	0	0	0	0	0	0	0	0	0	3.48e-06	2.49e-05	2.43e-06	1.55e-05	0	0	2.87e-06	0	0	2.99e-06	0	0	8.4e-06
Cloacibacterium	D_0__Bacteria, D_1__Bacteroidetes, D_2__Bacteroidia, D_3__Flavobacteriales, D_4__Weeksellaceae, D_5__Cloacibacterium	34	0	0	5.12e-06	0	1.83e-05	0	0	3.62e-06	0	0	0	2.93e-06	2.89e-06	3.48e-06	7.46e-06	2.43e-06	2.21e-06	0	1.84e-05	0	0	6.34e-06	4.49e-06	0	0	1.68e-06
GCA-900066575	D_0__Bacteria, D_1__Firmicutes, D_2__Clostridia, D_3__Clostridiales, D_4__Lachnospiraceae, D_5__GCA-900066575	34	0	8.97e-06	0	4.94e-06	0	8.27e-06	0	1.45e-05	4.61e-06	0	3.82e-06	0	2.89e-06	0	0	4.85e-06	0	3.15e-05	4.6e-06	0	0	6.34e-06	2.99e-06	2.8e-06	0	1.68e-06
Cloacibacillus	D_0__Bacteria, D_1__Synergistetes, D_2__Synergistia, D_3__Synergistales, D_4__Synergistaceae, D_5__Cloacibacillus	34	0	0	0	2.47e-06	8.15e-06	4.13e-06	0	0	0	0	7.65e-06	2.64e-05	2.89e-06	0	1.99e-05	0	4.43e-06	0	0	8.61e-06	0	0	1.5e-06	0	0	3.36e-06
Millettia pinnata	D_0__Bacteria, D_1__Cyanobacteria, D_2__Oxyphotobacteria, D_3__Chloroplast, D_4__Millettia pinnata, D_5__Millettia pinnata	33	0	0	0	7.4e-06	8.15e-06	0	0	0	0	0	0	2.93e-06	0	0	0	9.71e-06	0	0	2.3e-05	0	0	0	1.65e-05	0	0	0
Massilia	D_0__Bacteria, D_1__Proteobacteria, D_2__Gammaproteobacteria, D_3__Betaproteobacteriales, D_4__Burkholderiaceae, D_5__Massilia	33	0	5.98e-06	0	1.23e-05	2.04e-05	0	0	0	0	0	0	2.93e-06	0	0	0	0	2.21e-06	0	1.61e-05	0	0	6.34e-06	0	0	0	8.4e-06
Ambiguous_taxa-15	D_0__Bacteria, D_1__Bacteroidetes, D_2__Bacteroidia, D_3__Bacteroidales, D_4__Bacteroidales RF16 group, Ambiguous_taxa	32	0	0	7.69e-06	0	0	0	0	0	0	0	0	0	1.73e-05	0	0	0	4.43e-06	0	0	0	0	0	2.84e-05	2.8e-06	0	0
Gordonia	D_0__Bacteria, D_1__Actinobacteria, D_2__Actinobacteria, D_3__Corynebacteriales, D_4__Nocardiaceae, D_5__Gordonia	31	0	5.98e-06	0	0	0	1.65e-05	0	1.08e-05	2.31e-05	3.99e-06	7.65e-06	0	0	0	4.97e-06	0	0	1.05e-05	0	2.87e-06	5.36e-06	6.34e-06	0	0	1.86e-05	1.68e-06
Aquabacterium	D_0__Bacteria, D_1__Proteobacteria, D_2__Gammaproteobacteria, D_3__Betaproteobacteriales, D_4__Burkholderiaceae, D_5__Aquabacterium	31	0	2.99e-06	0	0	3.06e-05	0	0	0	0	0	0	5.86e-06	0	0	0	4.85e-06	4.43e-06	0	0	0	0	3.17e-06	8.98e-06	0	0	3.36e-06
Polaromonas	D_0__Bacteria, D_1__Proteobacteria, D_2__Gammaproteobacteria, D_3__Betaproteobacteriales, D_4__Burkholderiaceae, D_5__Polaromonas	31	0	0	0	0	0	0	0	0	0	3.99e-06	0	2.93e-06	0	0	0	0	0	0	2.3e-06	0	0	6.34e-06	3.29e-05	0	0	6.72e-06
Candidatus Saccharimonas	D_0__Bacteria, D_1__Patescibacteria, D_2__Saccharimonadia, D_3__Saccharimonadales, D_4__Saccharimonadaceae, D_5__Candidatus Saccharimonas	30	0	5.98e-06	2.56e-06	0	1.43e-05	1.24e-05	0	0	0	0	0	2.93e-06	0	0	1.49e-05	0	4.43e-06	7.01e-06	6.91e-06	0	0	0	2.99e-06	0	0	1.68e-06
Tepidimonas	D_0__Bacteria, D_1__Proteobacteria, D_2__Gammaproteobacteria, D_3__Betaproteobacteriales, D_4__Burkholderiaceae, D_5__Tepidimonas	30	2.82e-06	2.99e-06	0	0	2.24e-05	0	0	0	0	3.99e-06	0	2.93e-06	0	0	2.49e-06	0	6.64e-06	0	2.3e-06	0	0	0	1.05e-05	1.4e-06	4.64e-06	1.68e-06
Ignatzschineria	D_0__Bacteria, D_1__Proteobacteria, D_2__Gammaproteobacteria, D_3__Cardiobacteriales, D_4__Wohlfahrtiimonadaceae, D_5__Ignatzschineria	30	0	0	0	0	4.08e-05	0	2.87e-06	0	0	0	0	0	0	0	0	9.71e-06	0	1.05e-05	0	0	5.36e-06	3.17e-06	0	0	0	0
Viridibacillus	D_0__Bacteria, D_1__Firmicutes, D_2__Bacilli, D_3__Bacillales, D_4__Planococcaceae, D_5__Viridibacillus	29	0	0	0	0	0	2.48e-05	0	1.45e-05	0	3.99e-06	1.53e-05	0	0	0	2.49e-06	0	0	3.51e-06	0	0	0	3.81e-05	0	0	0	0
Ambiguous_taxa-31	D_0__Bacteria, D_1__Patescibacteria, D_2__Saccharimonadia, D_3__Saccharimonadales, Ambiguous_taxa, Ambiguous_taxa	29	0	0	2.56e-06	7.4e-06	2.04e-06	0	1.43e-05	7.23e-06	0	0	0	8.79e-06	2.89e-06	0	2.49e-06	0	2.21e-06	7.01e-06	0	0	0	0	1.35e-05	0	0	0
Sediminibacterium	D_0__Bacteria, D_1__Bacteroidetes, D_2__Bacteroidia, D_3__Chitinophagales, D_4__Chitinophagaceae, D_5__Sediminibacterium	28	2.82e-06	0	0	0	2.04e-06	0	0	0	0	0	3.82e-06	8.79e-06	0	0	2.49e-06	7.28e-06	0	3.51e-06	0	0	0	3.17e-06	2.39e-05	0	0	0
Ignavigranum	D_0__Bacteria, D_1__Firmicutes, D_2__Bacilli, D_3__Lactobacillales, D_4__Aerococcaceae, D_5__Ignavigranum	28	0	0	0	0	0	0	0	0	0	0	0	0	0	0	4.97e-06	6.07e-05	0	0	2.3e-06	0	0	0	0	0	0	0
Aurantimonas	D_0__Bacteria, D_1__Proteobacteria, D_2__Alphaproteobacteria, D_3__Rhizobiales, D_4__Rhizobiaceae, D_5__Aurantimonas	28	0	0	0	2.47e-06	0	0	0	0	0	0	0	0	2.89e-06	0	0	0	0	0	5.99e-05	0	0	0	0	0	0	0
Pseudoclavibacter	D_0__Bacteria, D_1__Actinobacteria, D_2__Actinobacteria, D_3__Micrococcales, D_4__Microbacteriaceae, D_5__Pseudoclavibacter	27	0	0	0	2.47e-06	0	8.27e-06	0	1.45e-05	4.61e-06	0	1.53e-05	5.86e-06	0	0	0	0	0	7.01e-06	0	1.15e-05	0	3.17e-06	1.5e-06	0	9.28e-06	5.04e-06
Ruania	D_0__Bacteria, D_1__Actinobacteria, D_2__Actinobacteria, D_3__Micrococcales, D_4__Ruaniaceae, D_5__Ruania	27	0	0	0	0	0	8.27e-06	2.87e-06	1.81e-05	0	7.98e-06	1.15e-05	0	0	0	2.49e-06	0	0	1.05e-05	0	1.15e-05	5.36e-06	1.59e-05	0	0	0	0
Vigna unguiculata subsp. unguiculata (cowpea)	D_0__Bacteria, D_1__Cyanobacteria, D_2__Oxyphotobacteria, D_3__Chloroplast, D_4__Vigna unguiculata subsp. unguiculata (cowpea), D_5__Vigna unguiculata subsp. unguiculata (cowpea)	27	0	0	2.56e-06	9.87e-06	0	0	0	0	0	0	0	2.93e-06	5.77e-06	0	0	7.28e-06	2.21e-06	0	1.61e-05	0	0	0	1.05e-05	0	0	1.68e-06
Finegoldia	D_0__Bacteria, D_1__Firmicutes, D_2__Clostridia, D_3__Clostridiales, D_4__Family XI, D_5__Finegoldia	27	0	2.99e-06	0	2.47e-06	2.04e-05	0	0	0	0	0	0	0	0	0	4.97e-06	0	0	0	4.6e-06	0	0	0	8.98e-06	0	0	8.4e-06
Cellvibrio	D_0__Bacteria, D_1__Proteobacteria, D_2__Gammaproteobacteria, D_3__Cellvibrionales, D_4__Cellvibrionaceae, D_5__Cellvibrio	27	0	0	0	2.47e-06	4.08e-05	0	0	0	0	0	0	0	5.77e-06	0	0	0	0	0	0	0	0	0	0	0	0	6.72e-06
uncultured-04	D_0__Bacteria, D_1__Actinobacteria, D_2__Actinobacteria, D_3__Micrococcales, D_4__Micrococcaceae, D_5__uncultured	26	0	0	0	0	0	1.65e-05	2.87e-06	1.08e-05	0	7.98e-06	7.65e-06	0	0	0	7.46e-06	0	0	0	0	1.15e-05	0	1.27e-05	4.49e-06	0	0	0
Promicromonospora	D_0__Bacteria, D_1__Actinobacteria, D_2__Actinobacteria, D_3__Micrococcales, D_4__Promicromonosporaceae, D_5__Promicromonospora	26	0	0	0	0	2.04e-06	0	2.87e-06	0	0	3.99e-06	0	0	1.44e-05	0	0	0	4.43e-06	0	1.15e-05	0	0	0	1.2e-05	0	0	5.04e-06
Faecalibaculum	D_0__Bacteria, D_1__Firmicutes, D_2__Erysipelotrichia, D_3__Erysipelotrichales, D_4__Erysipelotrichaceae, D_5__Faecalibaculum	26	0	0	0	2.47e-06	0	0	0	0	0	0	0	2.93e-05	2.89e-06	0	4.97e-06	2.43e-06	0	0	0	2.87e-06	0	0	7.48e-06	1.4e-06	0	6.72e-06
Aeromonas	D_0__Bacteria, D_1__Proteobacteria, D_2__Gammaproteobacteria, D_3__Aeromonadales, D_4__Aeromonadaceae, D_5__Aeromonas	26	0	0	0	0	8.15e-06	0	5.74e-06	0	0	2.79e-05	0	0	0	0	0	0	0	0	4.6e-06	0	5.89e-05	0	0	0	0	0
Pseudocitrobacter	D_0__Bacteria, D_1__Proteobacteria, D_2__Gammaproteobacteria, D_3__Enterobacteriales, D_4__Enterobacteriaceae, D_5__Pseudocitrobacter	26	0	0	0	0	0	0	1.15e-05	0	9.22e-05	0	0	0	2.89e-06	0	0	0	0	0	0	0	0	3.17e-06	0	0	0	0
Anaerofustis	D_0__Bacteria, D_1__Firmicutes, D_2__Clostridia, D_3__Clostridiales, D_4__Eubacteriaceae, D_5__Anaerofustis	25	0	0	0	0	0	0	0	0	0	0	7.65e-06	0	8.66e-06	3.48e-06	4.97e-06	0	0	0	2.3e-06	0	0	9.51e-06	1.2e-05	0	0	8.4e-06
Tyzzerella 3	D_0__Bacteria, D_1__Firmicutes, D_2__Clostridia, D_3__Clostridiales, D_4__Lachnospiraceae, D_5__Tyzzerella 3	25	0	0	0	0	0	0	0	0	0	0	0	8.79e-06	0	0	2.49e-06	0	2.21e-06	0	2.3e-06	0	0	0	2.69e-05	0	0	1.68e-06
Geobacillus	D_0__Bacteria, D_1__Firmicutes, D_2__Bacilli, D_3__Bacillales, D_4__Bacillaceae, D_5__Geobacillus	24	0	2.99e-06	0	1.48e-05	0	0	0	0	0	0	0	2.93e-06	5.77e-06	1.39e-05	0	4.85e-06	2.21e-06	3.51e-06	9.21e-06	0	0	3.17e-06	0	1.4e-06	0	0
Acetivibrio	D_0__Bacteria, D_1__Firmicutes, D_2__Clostridia, D_3__Clostridiales, D_4__Ruminococcaceae, D_5__Acetivibrio	24	0	0	5.12e-06	0	0	0	5.74e-06	0	1.38e-05	7.98e-06	0	0	2.89e-06	0	0	0	0	0	0	0	0	0	0	1.68e-05	9.28e-06	0
Gallibacterium	D_0__Bacteria, D_1__Proteobacteria, D_2__Gammaproteobacteria, D_3__Pasteurellales, D_4__Pasteurellaceae, D_5__Gallibacterium	24	0	0	0	0	0	0	0	0	0	3.19e-05	0	0	0	3.48e-06	0	0	0	0	0	0	4.82e-05	0	0	6.99e-06	4.64e-06	0
Exiguobacterium	D_0__Bacteria, D_1__Firmicutes, D_2__Bacilli, D_3__Bacillales, D_4__Family XII, D_5__Exiguobacterium	23	0	0	2.56e-06	2.47e-06	0	4.13e-06	2.87e-06	0	0	3.99e-06	0	0	0	0	0	2.43e-06	2.21e-06	0	6.91e-06	0	0	0	1.95e-05	0	0	0
Vibrio	D_0__Bacteria, D_1__Proteobacteria, D_2__Gammaproteobacteria, D_3__Vibrionales, D_4__Vibrionaceae, D_5__Vibrio	23	0	0	0	7.4e-06	0	0	0	0	1.38e-05	0	0	2.93e-06	0	2.43e-05	0	0	0	0	0	0	0	0	1.5e-06	2.8e-06	4.64e-06	8.4e-06
Dermacoccus	D_0__Bacteria, D_1__Actinobacteria, D_2__Actinobacteria, D_3__Micrococcales, D_4__Dermacoccaceae, D_5__Dermacoccus	22	0	0	0	0	0	0	0	0	0	0	0	0	0	0	0	0	4.2e-05	0	0	0	0	0	4.49e-06	0	0	0
Candidatus Gastranaerophilales bacterium Zag_111	D_0__Bacteria, D_1__Cyanobacteria, D_2__Melainabacteria, D_3__Gastranaerophilales, D_4__Candidatus Gastranaerophilales bacterium Zag_111, D_5__Candidatus Gastranaerophilales bacterium Zag_111	22	0	0	0	1.23e-05	2.04e-06	0	0	0	0	0	0	0	8.66e-06	0	2.49e-06	0	0	0	0	0	0	0	1.8e-05	0	0	0
Marinilutecoccus	D_0__Bacteria, D_1__Actinobacteria, D_2__Actinobacteria, D_3__Propionibacteriales, D_4__Propionibacteriaceae, D_5__Marinilutecoccus	21	0	5.98e-06	5.12e-06	4.94e-06	2.04e-06	4.13e-06	0	3.62e-06	0	7.98e-06	0	0	2.89e-06	0	4.97e-06	7.28e-06	0	0	2.3e-06	0	0	0	0	1.4e-06	9.28e-06	0
Tessaracoccus	D_0__Bacteria, D_1__Actinobacteria, D_2__Actinobacteria, D_3__Propionibacteriales, D_4__Propionibacteriaceae, D_5__Tessaracoccus	21	0	0	0	9.87e-06	0	4.13e-06	8.61e-06	3.62e-06	0	3.99e-06	0	0	5.77e-06	0	0	0	4.43e-06	0	0	2.87e-06	0	3.17e-06	4.49e-06	1.4e-06	0	1.68e-06
Pleurocapsa PCC-7319	D_0__Bacteria, D_1__Cyanobacteria, D_2__Oxyphotobacteria, D_3__Nostocales, D_4__Xenococcaceae, D_5__Pleurocapsa PCC-7319	21	0	2.99e-06	0	0	6.12e-06	0	0	0	0	0	0	0	0	0	0	0	0	0	0	0	0	3.17e-06	2.39e-05	0	0	0
Enterobacter sp.	D_0__Bacteria, D_1__Proteobacteria, D_2__Gammaproteobacteria, D_3__Enterobacteriales, D_4__Enterobacteriaceae, D_5__Enterobacter sp.	21	0	2.99e-06	0	0	1.43e-05	4.13e-06	0	0	0	0	0	0	0	0	0	0	0	3.51e-05	0	2.87e-06	5.36e-06	0	0	0	0	0
Mobiluncus	D_0__Bacteria, D_1__Actinobacteria, D_2__Actinobacteria, D_3__Actinomycetales, D_4__Actinomycetaceae, D_5__Mobiluncus	20	0	0	0	0	0	0	0	0	0	0	2.68e-05	0	1.44e-05	0	2.49e-06	0	0	0	0	1.15e-05	0	0	2.99e-06	0	0	1.68e-06
Dermatophilus	D_0__Bacteria, D_1__Actinobacteria, D_2__Actinobacteria, D_3__Micrococcales, D_4__Dermatophilaceae, D_5__Dermatophilus	20	0	0	0	0	0	0	2.87e-06	7.23e-06	0	0	1.15e-05	0	0	0	7.46e-06	0	1.11e-05	3.51e-06	0	1.44e-05	0	0	0	0	0	0
Coprococcus 1	D_0__Bacteria, D_1__Firmicutes, D_2__Clostridia, D_3__Clostridiales, D_4__Lachnospiraceae, D_5__Coprococcus 1	20	0	0	0	0	0	0	0	0	0	0	0	0	0	0	4.97e-06	0	4.43e-06	0	0	0	0	0	2.39e-05	0	0	0
uncultured bacterium-27	D_0__Bacteria, D_1__Patescibacteria, D_2__Parcubacteria, D_3__Candidatus Nomurabacteria, D_4__uncultured bacterium, D_5__uncultured bacterium	20	0	2.99e-06	2.56e-06	0	1.22e-05	0	2.87e-06	0	0	0	0	2.93e-06	0	0	2.49e-06	0	0	0	4.6e-06	0	0	0	1.05e-05	0	0	0
Hoeflea	D_0__Bacteria, D_1__Proteobacteria, D_2__Alphaproteobacteria, D_3__Rhizobiales, D_4__Rhizobiaceae, D_5__Hoeflea	20	0	1.2e-05	0	0	2.04e-06	2.07e-05	0	0	0	7.98e-06	7.65e-06	0	0	0	2.49e-06	0	0	3.51e-06	0	5.74e-06	0	0	0	0	9.28e-06	0
uncultured bacterium-33	D_0__Bacteria, D_1__Proteobacteria, D_2__Deltaproteobacteria, D_3__Bradymonadales, D_4__uncultured bacterium, D_5__uncultured bacterium	20	0	0	2.56e-06	0	0	0	0	0	0	0	0	0	2.89e-06	0	2.49e-06	0	4.43e-06	0	0	0	0	0	8.98e-06	0	0	1.51e-05
Vitreoscilla	D_0__Bacteria, D_1__Proteobacteria, D_2__Gammaproteobacteria, D_3__Betaproteobacteriales, D_4__Neisseriaceae, D_5__Vitreoscilla	20	0	0	0	0	0	0	0	7.23e-05	0	0	0	0	0	0	0	0	0	0	0	0	0	0	0	0	0	0
Neoscardovia	D_0__Bacteria, D_1__Actinobacteria, D_2__Actinobacteria, D_3__Bifidobacteriales, D_4__Bifidobacteriaceae, D_5__Neoscardovia	19	0	1.2e-05	0	0	6.12e-06	1.65e-05	0	7.23e-06	0	0	0	0	2.89e-06	0	2.49e-06	0	0	1.05e-05	0	0	0	3.17e-06	0	0	0	0
Tumebacillus	D_0__Bacteria, D_1__Firmicutes, D_2__Bacilli, D_3__Bacillales, D_4__Alicyclobacillaceae, D_5__Tumebacillus	19	0	0	0	0	0	0	0	0	0	0	6.12e-05	0	0	0	0	0	4.43e-06	0	2.3e-06	0	0	0	0	0	0	0
Aerosphaera	D_0__Bacteria, D_1__Firmicutes, D_2__Bacilli, D_3__Lactobacillales, D_4__Aerococcaceae, D_5__Aerosphaera	19	0	0	2.56e-06	0	4.08e-06	0	0	3.62e-06	0	3.99e-06	0	0	0	0	0	0	0	1.05e-05	9.21e-06	0	0	0	7.48e-06	1.4e-06	0	1.68e-06
uncultured bacterium-18	D_0__Bacteria, D_1__Firmicutes, D_2__Clostridia, D_3__Clostridiales, D_4__Clostridiales vadinBB60 group, D_5__uncultured bacterium	19	0	0	5.12e-06	0	4.08e-06	0	0	0	0	0	0	2.05e-05	0	0	2.49e-06	0	2.21e-06	0	0	0	0	3.17e-06	7.48e-06	0	0	0
uncultured-27	D_0__Bacteria, D_1__Proteobacteria, D_2__Alphaproteobacteria, D_3__Rhodobacterales, D_4__Rhodobacteraceae, D_5__uncultured	19	0	0	0	2.47e-06	0	4.13e-06	2.87e-06	0	0	0	0	0	0	0	2.49e-06	0	8.85e-06	3.51e-05	0	0	0	3.17e-06	0	0	0	0
Maihuenia poeppigii	D_0__Bacteria, D_1__Cyanobacteria, D_2__Oxyphotobacteria, D_3__Chloroplast, D_4__Maihuenia poeppigii, D_5__Maihuenia poeppigii	18	0	0	1.02e-05	7.4e-06	0	0	0	0	0	0	0	2.93e-06	0	0	0	4.85e-06	2.21e-06	0	1.15e-05	0	0	0	1.5e-06	0	0	1.68e-06
Desemzia	D_0__Bacteria, D_1__Firmicutes, D_2__Bacilli, D_3__Lactobacillales, D_4__Carnobacteriaceae, D_5__Desemzia	18	0	8.97e-06	0	0	0	4.13e-06	0	0	1.38e-05	0	3.82e-06	0	0	0	0	0	0	1.05e-05	0	5.74e-06	0	9.51e-06	1.5e-06	1.4e-06	0	0
Defluviitaleaceae UCG-011	D_0__Bacteria, D_1__Firmicutes, D_2__Clostridia, D_3__Clostridiales, D_4__Defluviitaleaceae, D_5__Defluviitaleaceae UCG-011	18	0	0	0	2.47e-06	6.12e-06	0	0	0	0	0	3.82e-06	2.93e-06	0	0	1.24e-05	0	4.43e-06	0	0	0	0	0	7.48e-06	0	0	0
Ambiguous_taxa-25	D_0__Bacteria, D_1__Firmicutes, D_2__Clostridia, D_3__Clostridiales, D_4__Lachnospiraceae, Ambiguous_taxa	18	0	0	0	0	8.15e-06	0	0	0	0	0	0	2.93e-06	0	0	1.99e-05	2.43e-06	2.21e-06	0	4.6e-06	0	0	0	0	0	0	1.68e-06
Anaerobium	D_0__Bacteria, D_1__Firmicutes, D_2__Clostridia, D_3__Clostridiales, D_4__Lachnospiraceae, D_5__Anaerobium	18	0	0	0	0	2.24e-05	0	0	0	0	0	0	0	0	0	0	0	0	0	0	0	0	0	1.05e-05	0	0	0
Rathayibacter	D_0__Bacteria, D_1__Actinobacteria, D_2__Actinobacteria, D_3__Micrococcales, D_4__Microbacteriaceae, D_5__Rathayibacter	17	0	0	0	7.4e-06	4.08e-06	0	0	0	4.61e-06	0	0	0	0	0	0	0	2.21e-06	0	0	0	0	9.51e-06	1.05e-05	0	0	0
Ambiguous_taxa-10	D_0__Bacteria, D_1__Actinobacteria, D_2__Actinobacteria, D_3__PeM15, Ambiguous_taxa, Ambiguous_taxa	17	0	1.5e-05	0	0	6.12e-06	4.13e-06	0	0	0	0	0	0	0	0	2.49e-06	0	2.21e-06	0	0	0	0	0	8.98e-06	0	0	0
Saccharomonospora	D_0__Bacteria, D_1__Actinobacteria, D_2__Actinobacteria, D_3__Pseudonocardiales, D_4__Pseudonocardiaceae, D_5__Saccharomonospora	17	0	0	1.02e-05	7.4e-06	0	0	2.87e-06	7.23e-06	0	0	3.82e-06	0	0	0	0	0	0	0	0	2.87e-06	0	6.34e-06	2.99e-06	1.4e-06	0	0
uncultured rumen bacterium-01	D_0__Bacteria, D_1__Bacteroidetes, D_2__Bacteroidia, D_3__Bacteroidales, D_4__Bacteroidales RF16 group, D_5__uncultured rumen bacterium	17	0	0	0	0	0	0	0	0	0	3.99e-06	0	0	0	0	2.49e-06	0	2.66e-05	0	0	2.87e-06	5.36e-06	0	0	0	0	1.68e-06
Fibrobacter	D_0__Bacteria, D_1__Fibrobacteres, D_2__Fibrobacteria, D_3__Fibrobacterales, D_4__Fibrobacteraceae, D_5__Fibrobacter	17	0	0	0	0	0	0	0	0	0	0	0	0	5.77e-06	0	0	0	0	0	4.6e-06	0	0	0	1.35e-05	0	0	6.72e-06
Ambiguous_taxa-24	D_0__Bacteria, D_1__Firmicutes, D_2__Clostridia, D_3__Clostridiales, D_4__Clostridiales vadinBB60 group, Ambiguous_taxa	17	0	0	2.56e-06	2.47e-06	0	0	2.87e-06	0	0	0	0	5.86e-06	5.77e-06	3.48e-06	2.49e-06	0	4.43e-06	0	0	0	0	0	8.98e-06	0	0	0
Lachnospiraceae UCG-003	D_0__Bacteria, D_1__Firmicutes, D_2__Clostridia, D_3__Clostridiales, D_4__Lachnospiraceae, D_5__Lachnospiraceae UCG-003	17	0	0	5.12e-06	2.47e-06	2.04e-06	0	0	0	0	0	0	1.17e-05	0	0	7.46e-06	0	2.21e-06	0	6.91e-06	0	0	0	0	0	0	3.36e-06
Fodinicola	D_0__Bacteria, D_1__Actinobacteria, D_2__Actinobacteria, D_3__Frankiales, D_4__Cryptosporangiaceae, D_5__Fodinicola	16	0	2.99e-06	0	0	4.08e-06	0	0	0	0	0	0	2.93e-06	0	0	0	0	2.21e-06	0	9.21e-06	0	0	3.17e-06	5.99e-06	0	0	3.36e-06
Galbitalea	D_0__Bacteria, D_1__Actinobacteria, D_2__Actinobacteria, D_3__Micrococcales, D_4__Microbacteriaceae, D_5__Galbitalea	16	0	0	5.12e-06	9.87e-06	0	0	2.87e-06	0	0	0	0	0	2.89e-06	0	2.49e-06	0	6.64e-06	0	2.3e-06	0	0	3.17e-06	1.5e-06	0	0	1.68e-06
Micromonospora	D_0__Bacteria, D_1__Actinobacteria, D_2__Actinobacteria, D_3__Micromonosporales, D_4__Micromonosporaceae, D_5__Micromonospora	16	0	0	0	0	0	8.27e-06	0	1.08e-05	4.61e-06	0	7.65e-06	0	0	0	7.46e-06	0	0	0	0	8.61e-06	5.36e-06	3.17e-06	0	0	0	0
uncultured-11	D_0__Bacteria, D_1__Bacteroidetes, D_2__Bacteroidia, D_3__Sphingobacteriales, D_4__Sphingobacteriaceae, D_5__uncultured	16	0	0	0	0	1.83e-05	8.27e-06	2.87e-06	3.62e-06	0	0	0	0	0	0	0	0	0	3.51e-06	0	0	0	3.17e-06	0	0	4.64e-06	0
Clostridium sp. K4410.MGS-306	D_0__Bacteria, D_1__Cyanobacteria, D_2__Melainabacteria, D_3__Gastranaerophilales, D_4__Clostridium sp. K4410.MGS-306, D_5__Clostridium sp. K4410.MGS-306	16	0	0	0	0	0	0	0	0	0	0	3.82e-06	2.34e-05	0	0	2.49e-06	0	0	0	0	0	0	0	7.48e-06	0	0	1.68e-06
Elusimicrobium	D_0__Bacteria, D_1__Elusimicrobia, D_2__Elusimicrobia, D_3__Elusimicrobiales, D_4__Elusimicrobiaceae, D_5__Elusimicrobium	16	0	0	0	2.47e-06	0	0	0	0	0	0	0	2.93e-06	0	0	3.23e-05	0	0	0	2.3e-06	0	0	0	0	0	0	0
Thermobacillus	D_0__Bacteria, D_1__Firmicutes, D_2__Bacilli, D_3__Bacillales, D_4__Paenibacillaceae, D_5__Thermobacillus	16	0	0	0	2.47e-06	8.15e-06	1.24e-05	2.87e-06	0	0	3.99e-06	3.82e-06	0	2.89e-06	0	2.49e-06	0	0	1.05e-05	0	0	0	0	0	0	0	0
Johnsonella	D_0__Bacteria, D_1__Firmicutes, D_2__Clostridia, D_3__Clostridiales, D_4__Lachnospiraceae, D_5__Johnsonella	16	0	0	0	0	0	0	0	0	0	0	0	0	3.75e-05	0	0	0	0	0	0	0	0	0	0	4.2e-06	0	0
Angelakisella	D_0__Bacteria, D_1__Firmicutes, D_2__Clostridia, D_3__Clostridiales, D_4__Ruminococcaceae, D_5__Angelakisella	16	0	0	0	0	0	0	0	0	0	0	0	0	0	0	4.97e-06	0	0	0	2.3e-06	0	0	0	1.8e-05	0	0	1.68e-06
Erysipelotrichaceae UCG-009	D_0__Bacteria, D_1__Firmicutes, D_2__Erysipelotrichia, D_3__Erysipelotrichales, D_4__Erysipelotrichaceae, D_5__Erysipelotrichaceae UCG-009	16	0	0	0	0	0	0	2.58e-05	0	0	0	0	0	0	0	0	0	0	0	0	0	0	2.22e-05	0	0	0	0
uncultured-29	D_0__Bacteria, D_1__Proteobacteria, D_2__Deltaproteobacteria, D_3__Desulfovibrionales, D_4__Desulfovibrionaceae, D_5__uncultured	16	0	0	0	0	0	1.65e-05	0	0	0	0	0	0	2.89e-06	0	2.49e-06	0	8.85e-06	0	1.15e-05	0	0	0	0	0	0	1.68e-06
Acidibacter	D_0__Bacteria, D_1__Proteobacteria, D_2__Gammaproteobacteria, D_3__Gammaproteobacteria Incertae Sedis, D_4__Unknown Family, D_5__Acidibacter	16	0	0	2.56e-06	0	2.04e-05	0	0	0	0	3.99e-06	0	0	0	0	0	0	0	0	9.21e-06	0	0	0	0	0	0	0
Capnocytophaga	D_0__Bacteria, D_1__Bacteroidetes, D_2__Bacteroidia, D_3__Flavobacteriales, D_4__Flavobacteriaceae, D_5__Capnocytophaga	15	0	0	7.69e-06	0	0	0	0	0	0	0	0	0	8.66e-06	0	0	2.43e-06	8.85e-06	0	0	0	0	0	5.99e-06	0	0	0
Saccharibacillus	D_0__Bacteria, D_1__Firmicutes, D_2__Bacilli, D_3__Bacillales, D_4__Paenibacillaceae, D_5__Saccharibacillus	15	0	0	0	2.47e-06	0	0	0	0	0	0	0	0	0	0	0	2.43e-06	0	0	1.15e-05	0	0	0	1.2e-05	0	0	0
uncultured bacterium-34	D_0__Bacteria, D_1__Proteobacteria, D_2__Deltaproteobacteria, D_3__Myxococcales, D_4__mle1-27, D_5__uncultured bacterium	15	0	8.97e-06	0	4.94e-06	1.02e-05	0	0	0	0	3.99e-06	0	0	0	0	0	2.43e-06	0	0	2.3e-06	0	0	0	2.99e-06	0	0	0
Curvibacter	D_0__Bacteria, D_1__Proteobacteria, D_2__Gammaproteobacteria, D_3__Betaproteobacteriales, D_4__Burkholderiaceae, D_5__Curvibacter	15	0	0	0	0	0	0	0	0	0	0	0	0	2.89e-06	0	0	0	0	0	9.21e-06	0	0	0	1.35e-05	0	0	1.68e-06
Tepidiphilus	D_0__Bacteria, D_1__Proteobacteria, D_2__Gammaproteobacteria, D_3__Betaproteobacteriales, D_4__Hydrogenophilaceae, D_5__Tepidiphilus	15	0	0	0	0	3.06e-05	0	0	0	0	0	0	0	0	0	0	0	0	0	0	0	0	0	0	0	0	0
uncultured-32	D_0__Bacteria, D_1__Proteobacteria, D_2__Gammaproteobacteria, D_3__Cardiobacteriales, D_4__Cardiobacteriaceae, D_5__uncultured	15	0	0	0	0	0	0	2.87e-06	0	0	0	0	0	0	0	2.49e-06	2.43e-06	0	3.51e-05	2.3e-06	0	0	3.17e-06	0	0	0	0
Tetrasphaera	D_0__Bacteria, D_1__Actinobacteria, D_2__Actinobacteria, D_3__Micrococcales, D_4__Intrasporangiaceae, D_5__Tetrasphaera	14	0	0	0	0	0	0	0	0	0	0	0	2.93e-06	0	6.95e-06	2.49e-06	0	0	0	2.3e-06	0	0	0	1.35e-05	0	0	0
Tepidimicrobium	D_0__Bacteria, D_1__Firmicutes, D_2__Clostridia, D_3__Clostridiales, D_4__Family XI, D_5__Tepidimicrobium	14	0	0	0	0	0	0	0	7.23e-06	0	3.99e-06	3.82e-06	0	0	0	2.49e-06	0	0	3.51e-06	0	5.74e-06	0	9.51e-06	1.5e-06	0	9.28e-06	0
Mailhella	D_0__Bacteria, D_1__Proteobacteria, D_2__Deltaproteobacteria, D_3__Desulfovibrionales, D_4__Desulfovibrionaceae, D_5__Mailhella	14	0	2.99e-06	0	2.47e-06	0	8.27e-06	0	0	0	0	0	0	0	0	1.74e-05	0	6.64e-06	0	0	0	0	0	0	0	0	0
Xanthomonas	D_0__Bacteria, D_1__Proteobacteria, D_2__Gammaproteobacteria, D_3__Xanthomonadales, D_4__Xanthomonadaceae, D_5__Xanthomonas	14	0	0	0	4.94e-06	0	0	0	0	0	0	0	2.93e-06	0	0	0	0	0	0	4.6e-06	0	0	0	1.35e-05	0	0	0
Fretibacterium	D_0__Bacteria, D_1__Synergistetes, D_2__Synergistia, D_3__Synergistales, D_4__Synergistaceae, D_5__Fretibacterium	14	0	2.99e-06	0	1.73e-05	0	0	0	0	0	0	0	0	0	3.48e-06	0	0	0	0	0	0	0	3.17e-06	1.5e-06	0	1.39e-05	0
Ambiguous_taxa-09	D_0__Bacteria, D_1__Actinobacteria, D_2__Actinobacteria, D_3__Micrococcales, D_4__Micrococcaceae, Ambiguous_taxa	13	0	0	0	4.94e-06	2.04e-06	0	0	0	0	0	3.82e-06	0	2.89e-06	0	0	2.43e-06	2.21e-06	0	2.3e-06	2.87e-06	0	0	1.5e-06	1.4e-06	0	3.36e-06
Streptococcus sp. oral clone ASCB12	D_0__Bacteria, D_1__Firmicutes, D_2__Bacilli, D_3__Lactobacillales, D_4__P5D1-392, D_5__Streptococcus sp. oral clone ASCB12	13	0	2.99e-06	0	0	2.04e-06	0	0	0	0	0	0	0	0	0	0	0	4.43e-06	0	1.15e-05	0	0	0	4.49e-06	0	0	1.68e-06
Lachnospiraceae UCG-010	D_0__Bacteria, D_1__Firmicutes, D_2__Clostridia, D_3__Clostridiales, D_4__Lachnospiraceae, D_5__Lachnospiraceae UCG-010	13	0	0	0	0	0	4.13e-06	0	0	0	0	0	0	0	0	7.46e-06	0	2.21e-06	0	2.3e-06	0	0	0	1.05e-05	0	0	0
Cannabis sativa (hemp)	D_0__Bacteria, D_1__Proteobacteria, D_2__Alphaproteobacteria, D_3__Rickettsiales, D_4__Mitochondria, D_5__Cannabis sativa (hemp)	13	0	0	1.54e-05	2.47e-06	0	0	0	0	0	0	0	0	0	0	0	2.43e-06	0	0	4.6e-06	0	0	0	0	2.8e-06	0	1.68e-06
Acidovorax	D_0__Bacteria, D_1__Proteobacteria, D_2__Gammaproteobacteria, D_3__Betaproteobacteriales, D_4__Burkholderiaceae, D_5__Acidovorax	13	0	0	0	0	0	0	0	3.25e-05	0	0	0	0	0	0	0	0	0	0	0	2.87e-06	0	0	4.49e-06	0	0	0
Marihabitans	D_0__Bacteria, D_1__Actinobacteria, D_2__Actinobacteria, D_3__Micrococcales, D_4__Intrasporangiaceae, D_5__Marihabitans	12	0	0	0	0	0	0	0	0	0	7.98e-06	0	0	0	0	9.94e-06	0	0	1.4e-05	0	0	0	6.34e-06	0	0	0	0
Siphonobacter	D_0__Bacteria, D_1__Bacteroidetes, D_2__Bacteroidia, D_3__Cytophagales, D_4__Microscillaceae, D_5__Siphonobacter	12	0	0	3.07e-05	0	0	0	0	0	0	0	0	0	0	0	0	0	0	0	0	0	0	0	0	0	0	0
Aeribacillus	D_0__Bacteria, D_1__Firmicutes, D_2__Bacilli, D_3__Bacillales, D_4__Bacillaceae, D_5__Aeribacillus	12	0	0	0	7.4e-06	0	0	0	0	0	0	0	0	0	0	0	0	0	0	0	0	0	6.34e-06	0	0	0	1.18e-05
Novibacillus	D_0__Bacteria, D_1__Firmicutes, D_2__Bacilli, D_3__Bacillales, D_4__Thermoactinomycetaceae, D_5__Novibacillus	12	0	0	0	0	0	1.24e-05	0	0	0	3.99e-06	1.15e-05	0	0	0	2.49e-06	0	0	1.05e-05	0	2.87e-06	0	0	0	0	0	0
Clostridium sensu stricto 18	D_0__Bacteria, D_1__Firmicutes, D_2__Clostridia, D_3__Clostridiales, D_4__Clostridiaceae 1, D_5__Clostridium sensu stricto 18	12	0	0	0	0	0	0	2.87e-06	0	4.61e-06	7.98e-06	3.82e-06	0	0	0	4.97e-06	0	0	0	0	5.74e-06	0	9.51e-06	0	0	0	0
Alkaliphilus	D_0__Bacteria, D_1__Firmicutes, D_2__Clostridia, D_3__Clostridiales, D_4__Clostridiaceae 2, D_5__Alkaliphilus	12	0	2.99e-06	5.12e-06	0	0	0	0	3.62e-06	0	0	0	0	5.77e-06	3.48e-06	2.49e-06	2.43e-06	0	0	0	0	0	0	0	2.8e-06	4.64e-06	0
Tissierella	D_0__Bacteria, D_1__Firmicutes, D_2__Clostridia, D_3__Clostridiales, D_4__Family XI, D_5__Tissierella	12	2.82e-06	0	0	0	0	1.24e-05	0	3.62e-06	0	0	3.82e-06	0	0	0	2.49e-06	0	2.21e-06	7.01e-06	0	0	0	0	0	0	0	3.36e-06
Pajaroellobacter	D_0__Bacteria, D_1__Proteobacteria, D_2__Deltaproteobacteria, D_3__Myxococcales, D_4__Polyangiaceae, D_5__Pajaroellobacter	12	0	0	0	0	0	0	0	0	0	0	0	0	0	3.48e-06	0	0	0	0	0	0	0	0	1.65e-05	0	0	0
Cupriavidus	D_0__Bacteria, D_1__Proteobacteria, D_2__Gammaproteobacteria, D_3__Betaproteobacteriales, D_4__Burkholderiaceae, D_5__Cupriavidus	12	0	2.99e-06	0	0	0	0	0	0	0	0	0	0	0	0	0	0	0	0	0	0	0	0	1.2e-05	0	0	5.04e-06
uncultured-34	D_0__Bacteria, D_1__Proteobacteria, D_2__Gammaproteobacteria, D_3__Enterobacteriales, D_4__Enterobacteriaceae, D_5__uncultured	12	0	0	5.12e-06	2.47e-06	0	0	0	0	0	0	0	0	0	0	0	4.85e-06	0	0	0	0	0	0	8.98e-06	1.4e-06	0	0
Lachnoclostridium 10	D_0__Bacteria, D_1__Firmicutes, D_2__Clostridia, D_3__Clostridiales, D_4__Lachnospiraceae, D_5__Lachnoclostridium 10	11	0	0	0	0	0	4.13e-06	0	7.23e-06	0	0	0	0	2.89e-06	0	2.49e-06	0	0	3.51e-06	0	2.87e-06	0	3.17e-06	2.99e-06	0	4.64e-06	0
Lachnospiraceae UCG-009	D_0__Bacteria, D_1__Firmicutes, D_2__Clostridia, D_3__Clostridiales, D_4__Lachnospiraceae, D_5__Lachnospiraceae UCG-009	11	0	0	0	0	2.04e-06	0	0	0	0	0	0	0	0	0	9.94e-06	0	0	0	4.6e-06	0	0	0	4.49e-06	0	0	1.68e-06
Rhodopseudomonas	D_0__Bacteria, D_1__Proteobacteria, D_2__Alphaproteobacteria, D_3__Rhizobiales, D_4__Xanthobacteraceae, D_5__Rhodopseudomonas	11	0	0	2.56e-06	0	0	0	0	0	0	0	0	0	0	0	4.97e-06	0	0	0	2.3e-06	2.87e-06	0	6.34e-06	5.99e-06	0	0	0
Alcaligenes	D_0__Bacteria, D_1__Proteobacteria, D_2__Gammaproteobacteria, D_3__Betaproteobacteriales, D_4__Burkholderiaceae, D_5__Alcaligenes	11	0	0	0	0	1.02e-05	0	0	0	0	0	0	0	0	0	2.49e-06	0	0	7.01e-06	0	0	0	0	4.49e-06	0	0	0
Methylotenera	D_0__Bacteria, D_1__Proteobacteria, D_2__Gammaproteobacteria, D_3__Betaproteobacteriales, D_4__Methylophilaceae, D_5__Methylotenera	11	0	0	0	0	1.43e-05	0	0	0	0	0	0	0	0	0	0	0	0	0	0	0	0	0	5.99e-06	0	0	0
uncultured bacterium-38	D_0__Bacteria, D_1__WPS-2, D_2__uncultured bacterium, D_3__uncultured bacterium, D_4__uncultured bacterium, D_5__uncultured bacterium	11	0	0	0	0	0	0	1.72e-05	0	0	0	0	0	0	0	0	0	0	3.51e-06	0	0	0	0	5.99e-06	0	0	0
Lawsonella	D_0__Bacteria, D_1__Actinobacteria, D_2__Actinobacteria, D_3__Corynebacteriales, D_4__Corynebacteriaceae, D_5__Lawsonella	10	0	2.99e-06	0	0	0	0	0	3.62e-06	4.61e-06	0	0	0	0	0	2.49e-06	0	0	7.01e-06	0	5.74e-06	0	3.17e-06	0	0	4.64e-06	0
Anoxybacillus	D_0__Bacteria, D_1__Firmicutes, D_2__Bacilli, D_3__Bacillales, D_4__Bacillaceae, D_5__Anoxybacillus	10	0	0	0	0	6.12e-06	0	0	0	0	0	0	0	0	0	0	0	0	0	0	0	0	0	0	1.4e-06	0	1.01e-05
uncultured-13	D_0__Bacteria, D_1__Firmicutes, D_2__Bacilli, D_3__Bacillales, D_4__Thermoactinomycetaceae, D_5__uncultured	10	0	2.99e-06	2.56e-06	0	0	0	0	7.23e-06	0	0	0	0	0	0	4.97e-06	0	0	1.05e-05	0	0	0	3.17e-06	0	0	0	0
Clostridium sensu stricto 11	D_0__Bacteria, D_1__Firmicutes, D_2__Clostridia, D_3__Clostridiales, D_4__Clostridiaceae 1, D_5__Clostridium sensu stricto 11	10	0	0	0	0	6.12e-06	4.13e-06	0	0	0	0	3.82e-06	0	0	0	0	0	0	7.01e-06	0	2.87e-06	0	6.34e-06	0	0	0	0
Butyrivibrio	D_0__Bacteria, D_1__Firmicutes, D_2__Clostridia, D_3__Clostridiales, D_4__Lachnospiraceae, D_5__Butyrivibrio	10	0	0	0	0	6.12e-06	0	0	0	0	0	0	0	0	0	0	0	0	0	0	0	0	0	1.05e-05	0	0	0
Ambiguous_taxa-29	D_0__Bacteria, D_1__Patescibacteria, D_2__Parcubacteria, D_3__Candidatus Kaiserbacteria, Ambiguous_taxa, Ambiguous_taxa	10	0	0	0	0	0	0	0	0	0	0	0	0	0	3.48e-06	0	0	0	0	0	0	0	0	1.35e-05	0	0	0
Cronobacter	D_0__Bacteria, D_1__Proteobacteria, D_2__Gammaproteobacteria, D_3__Enterobacteriales, D_4__Enterobacteriaceae, D_5__Cronobacter	10	0	0	0	0	0	0	0	0	1.84e-05	3.99e-06	0	0	0	0	0	0	0	0	0	0	1.61e-05	0	0	0	9.28e-06	0
Psychrobacter	D_0__Bacteria, D_1__Proteobacteria, D_2__Gammaproteobacteria, D_3__Pseudomonadales, D_4__Moraxellaceae, D_5__Psychrobacter	10	0	0	0	2.47e-06	0	0	0	0	0	0	0	0	0	0	0	0	0	3.51e-06	6.91e-06	0	0	6.34e-06	2.99e-06	0	0	1.68e-06
Ambiguous_taxa-12	D_0__Bacteria, D_1__Actinobacteria, D_2__Actinobacteria, D_3__Streptomycetales, D_4__Streptomycetaceae, Ambiguous_taxa	9	0	0	0	0	0	0	0	0	0	0	3.82e-06	0	0	0	4.97e-06	0	0	7.01e-06	0	8.61e-06	0	3.17e-06	0	0	0	0
Phaseolus vulgaris	D_0__Bacteria, D_1__Cyanobacteria, D_2__Oxyphotobacteria, D_3__Chloroplast, D_4__Phaseolus vulgaris, D_5__Phaseolus vulgaris	9	0	0	0	2.47e-06	0	0	0	0	0	0	0	0	0	0	0	4.85e-06	0	0	9.21e-06	0	0	0	1.5e-06	0	0	1.68e-06
Salix integra	D_0__Bacteria, D_1__Cyanobacteria, D_2__Oxyphotobacteria, D_3__Chloroplast, D_4__Salix integra, D_5__Salix integra	9	0	0	0	0	1.83e-05	0	0	0	0	0	0	0	0	0	0	0	0	0	0	0	0	0	0	0	0	0
Deinococcus	D_0__Bacteria, D_1__Deinococcus-Thermus, D_2__Deinococci, D_3__Deinococcales, D_4__Deinococcaceae, D_5__Deinococcus	9	0	0	0	1.48e-05	0	0	0	0	0	0	0	2.93e-06	2.89e-06	0	0	0	2.21e-06	0	0	0	0	0	0	0	0	0
Aliicoccus	D_0__Bacteria, D_1__Firmicutes, D_2__Bacilli, D_3__Bacillales, D_4__Staphylococcaceae, D_5__Aliicoccus	9	0	0	0	0	0	0	0	0	0	0	0	0	0	0	1.24e-05	0	4.43e-06	0	4.6e-06	0	0	0	0	0	0	0
Dolosigranulum	D_0__Bacteria, D_1__Firmicutes, D_2__Bacilli, D_3__Lactobacillales, D_4__Carnobacteriaceae, D_5__Dolosigranulum	9	0	2.99e-06	0	0	0	0	0	3.62e-06	4.61e-06	0	0	0	2.89e-06	0	0	0	0	0	1.15e-05	0	0	0	0	0	0	0
uncultured rumen bacterium-03	D_0__Bacteria, D_1__Firmicutes, D_2__Clostridia, D_3__Clostridiales, D_4__Clostridiales vadinBB60 group, D_5__uncultured rumen bacterium	9	0	0	0	0	0	0	0	0	0	0	0	1.17e-05	0	0	0	0	0	0	0	0	0	0	7.48e-06	0	0	0
Gottschalkia	D_0__Bacteria, D_1__Firmicutes, D_2__Clostridia, D_3__Clostridiales, D_4__Family XI, D_5__Gottschalkia	9	0	0	0	0	0	0	0	0	1.38e-05	1.2e-05	0	0	0	0	0	0	0	0	0	0	0	0	0	2.8e-06	4.64e-06	0
Z20	D_0__Bacteria, D_1__Lentisphaerae, D_2__Oligosphaeria, D_3__Oligosphaerales, D_4__Oligosphaeraceae, D_5__Z20	9	0	0	0	0	0	0	0	0	0	0	0	0	0	0	0	2.43e-06	0	0	2.3e-06	0	0	0	1.05e-05	0	0	0
Methanobrevibacter	D_0__Archaea, D_1__Euryarchaeota, D_2__Methanobacteria, D_3__Methanobacteriales, D_4__Methanobacteriaceae, D_5__Methanobrevibacter	8	0	0	0	0	2.04e-06	0	0	0	0	0	0	0	2.89e-06	0	0	0	2.21e-06	0	2.3e-06	0	0	0	5.99e-06	0	0	0
Gardnerella	D_0__Bacteria, D_1__Actinobacteria, D_2__Actinobacteria, D_3__Bifidobacteriales, D_4__Bifidobacteriaceae, D_5__Gardnerella	8	0	0	0	0	6.12e-06	0	0	0	0	0	0	0	0	0	0	0	0	0	0	0	0	0	7.48e-06	0	0	0
Antricoccus	D_0__Bacteria, D_1__Actinobacteria, D_2__Actinobacteria, D_3__Frankiales, D_4__Geodermatophilaceae, D_5__Antricoccus	8	0	0	0	0	4.08e-06	0	0	0	0	0	0	2.93e-06	2.89e-06	0	0	0	2.21e-06	0	4.6e-06	0	0	0	0	0	0	1.68e-06
Naasia	D_0__Bacteria, D_1__Actinobacteria, D_2__Actinobacteria, D_3__Micrococcales, D_4__Microbacteriaceae, D_5__Naasia	8	0	0	0	0	0	0	2.87e-06	7.23e-06	0	0	3.82e-06	0	0	0	0	0	0	7.01e-06	0	2.87e-06	0	3.17e-06	0	0	0	0
Haloactinobacterium	D_0__Bacteria, D_1__Actinobacteria, D_2__Actinobacteria, D_3__Micrococcales, D_4__Ruaniaceae, D_5__Haloactinobacterium	8	0	0	0	0	0	0	0	0	0	0	0	0	8.66e-06	0	0	2.43e-06	0	0	6.91e-06	0	0	0	0	1.4e-06	0	0
Propionimicrobium	D_0__Bacteria, D_1__Actinobacteria, D_2__Actinobacteria, D_3__Propionibacteriales, D_4__Propionibacteriaceae, D_5__Propionimicrobium	8	0	0	0	0	0	0	0	0	0	0	0	0	0	0	7.46e-06	0	4.43e-06	0	0	0	0	0	1.5e-06	0	0	3.36e-06
metagenome-01	D_0__Bacteria, D_1__Bacteroidetes, D_2__Bacteroidia, D_3__Bacteroidales, D_4__Muribaculaceae, D_5__metagenome	8	0	0	0	1.48e-05	0	0	0	0	0	0	0	0	0	0	0	0	0	0	0	0	0	0	2.99e-06	0	0	0
Ammoniibacillus	D_0__Bacteria, D_1__Firmicutes, D_2__Bacilli, D_3__Bacillales, D_4__Paenibacillaceae, D_5__Ammoniibacillus	8	0	0	0	4.94e-06	0	0	0	3.62e-06	0	0	0	0	0	0	2.49e-06	0	0	0	0	0	0	3.17e-06	0	1.4e-06	0	3.36e-06
Ruminococcaceae UCG-001	D_0__Bacteria, D_1__Firmicutes, D_2__Clostridia, D_3__Clostridiales, D_4__Ruminococcaceae, D_5__Ruminococcaceae UCG-001	8	0	0	0	0	8.15e-06	0	0	0	0	0	0	0	0	0	9.94e-06	0	0	0	0	0	0	0	0	0	0	0
Breznakia	D_0__Bacteria, D_1__Firmicutes, D_2__Erysipelotrichia, D_3__Erysipelotrichales, D_4__Erysipelotrichaceae, D_5__Breznakia	8	0	0	0	0	0	8.27e-06	0	0	0	0	3.82e-06	0	0	0	2.49e-06	0	0	3.51e-06	0	2.87e-06	0	6.34e-06	0	0	0	0
Yaniella	D_0__Bacteria, D_1__Actinobacteria, D_2__Actinobacteria, D_3__Micrococcales, D_4__Micrococcaceae, D_5__Yaniella	7	0	0	0	1.23e-05	0	0	2.87e-06	0	0	0	0	0	0	0	0	0	0	0	0	0	0	0	0	0	0	1.68e-06
Solirubrobacter	D_0__Bacteria, D_1__Actinobacteria, D_2__Thermoleophilia, D_3__Solirubrobacterales, D_4__Solirubrobacteraceae, D_5__Solirubrobacter	7	0	0	0	0	0	0	0	0	0	0	0	0	0	0	0	0	4.43e-06	0	0	0	0	0	7.48e-06	0	0	0
Hymenobacter	D_0__Bacteria, D_1__Bacteroidetes, D_2__Bacteroidia, D_3__Cytophagales, D_4__Hymenobacteraceae, D_5__Hymenobacter	7	0	0	0	0	1.02e-05	0	0	0	0	0	0	0	0	0	0	0	2.21e-06	0	2.3e-06	0	0	0	0	0	0	0
Solitalea	D_0__Bacteria, D_1__Bacteroidetes, D_2__Bacteroidia, D_3__Sphingobacteriales, D_4__Sphingobacteriaceae, D_5__Solitalea	7	0	0	0	0	0	0	0	0	0	0	0	0	2.89e-06	0	0	0	0	0	0	0	0	0	8.98e-06	0	0	0
Brochothrix	D_0__Bacteria, D_1__Firmicutes, D_2__Bacilli, D_3__Bacillales, D_4__Listeriaceae, D_5__Brochothrix	7	0	2.99e-06	0	0	0	0	0	0	4.61e-06	0	7.65e-06	0	0	0	2.49e-06	0	0	0	0	5.74e-06	0	0	0	0	0	0
Oxobacter	D_0__Bacteria, D_1__Firmicutes, D_2__Clostridia, D_3__Clostridiales, D_4__Clostridiaceae 1, D_5__Oxobacter	7	0	0	2.56e-06	0	0	0	0	0	0	0	0	0	2.89e-06	1.04e-05	0	0	0	0	0	0	0	0	0	2.8e-06	0	0
Pseudobutyrivibrio	D_0__Bacteria, D_1__Firmicutes, D_2__Clostridia, D_3__Clostridiales, D_4__Lachnospiraceae, D_5__Pseudobutyrivibrio	7	0	0	0	0	0	4.13e-06	0	3.62e-06	0	0	0	0	0	0	0	0	0	7.01e-06	0	5.74e-06	5.36e-06	0	0	0	0	0
Asteroleplasma	D_0__Bacteria, D_1__Firmicutes, D_2__Erysipelotrichia, D_3__Erysipelotrichales, D_4__Erysipelotrichaceae, D_5__Asteroleplasma	7	0	0	2.56e-06	0	0	0	0	0	0	0	0	0	0	6.95e-06	0	0	0	0	0	0	0	0	0	0	0	6.72e-06
uncultured-24	D_0__Bacteria, D_1__Firmicutes, D_2__Negativicutes, D_3__Selenomonadales, D_4__Veillonellaceae, D_5__uncultured	7	0	0	0	0	6.12e-06	0	0	0	0	0	0	0	0	0	0	0	0	3.51e-06	0	0	0	0	4.49e-06	0	0	0
metagenome-03	D_0__Bacteria, D_1__Omnitrophicaeota, D_2__metagenome, D_3__metagenome, D_4__metagenome, D_5__metagenome	7	0	0	0	0	1.43e-05	0	0	0	0	0	0	0	0	0	0	0	0	0	0	0	0	0	0	0	0	0
metagenome-05	D_0__Bacteria, D_1__Patescibacteria, D_2__Parcubacteria, D_3__Candidatus Kaiserbacteria, D_4__metagenome, D_5__metagenome	7	0	0	0	2.47e-06	1.22e-05	0	0	0	0	0	0	0	0	0	0	0	0	0	0	0	0	0	0	0	0	0
Pyramidobacter	D_0__Bacteria, D_1__Synergistetes, D_2__Synergistia, D_3__Synergistales, D_4__Synergistaceae, D_5__Pyramidobacter	7	0	0	0	7.4e-06	0	0	0	0	0	0	0	0	2.89e-06	3.48e-06	0	0	0	0	0	0	0	0	2.99e-06	0	0	0
Kineococcus	D_0__Bacteria, D_1__Actinobacteria, D_2__Actinobacteria, D_3__Kineosporiales, D_4__Kineosporiaceae, D_5__Kineococcus	6	0	0	2.56e-06	0	6.12e-06	0	0	0	0	0	0	0	0	0	0	0	0	0	0	0	0	0	1.5e-06	1.4e-06	0	0
Aurantimicrobium	D_0__Bacteria, D_1__Actinobacteria, D_2__Actinobacteria, D_3__Micrococcales, D_4__Microbacteriaceae, D_5__Aurantimicrobium	6	0	2.99e-06	5.12e-06	0	0	0	0	0	0	0	0	0	0	0	0	0	0	0	4.6e-06	0	0	0	0	0	0	1.68e-06
Huakuichenia	D_0__Bacteria, D_1__Actinobacteria, D_2__Actinobacteria, D_3__Micrococcales, D_4__Microbacteriaceae, D_5__Huakuichenia	6	0	0	0	0	0	0	0	0	0	0	0	0	0	6.95e-06	2.49e-06	0	0	0	0	2.87e-06	1.07e-05	0	0	0	0	0
Amycolatopsis	D_0__Bacteria, D_1__Actinobacteria, D_2__Actinobacteria, D_3__Pseudonocardiales, D_4__Pseudonocardiaceae, D_5__Amycolatopsis	6	0	0	0	0	2.04e-06	4.13e-06	0	0	0	0	0	0	0	0	2.49e-06	0	0	3.51e-06	0	0	5.36e-06	0	0	0	4.64e-06	0
Centipeda	D_0__Bacteria, D_1__Firmicutes, D_2__Negativicutes, D_3__Selenomonadales, D_4__Veillonellaceae, D_5__Centipeda	6	0	2.99e-06	0	0	0	0	0	0	0	0	0	0	2.89e-06	0	0	0	0	0	9.21e-06	0	0	0	0	0	0	0
Megamonas	D_0__Bacteria, D_1__Firmicutes, D_2__Negativicutes, D_3__Selenomonadales, D_4__Veillonellaceae, D_5__Megamonas	6	0	0	0	0	1.22e-05	0	0	0	0	0	0	0	0	0	0	0	0	0	0	0	0	0	0	0	0	0
Sporomusa	D_0__Bacteria, D_1__Firmicutes, D_2__Negativicutes, D_3__Selenomonadales, D_4__Veillonellaceae, D_5__Sporomusa	6	0	0	0	0	4.08e-06	0	0	0	4.61e-06	0	0	0	2.89e-06	0	0	0	0	0	4.6e-06	0	0	0	0	0	0	0
uncultured bacterium-24	D_0__Bacteria, D_1__Lentisphaerae, D_2__Lentisphaeria, D_3__Victivallales, D_4__vadinBE97, D_5__uncultured bacterium	6	0	8.97e-06	0	0	0	0	0	0	0	0	0	0	0	3.48e-06	0	0	0	0	0	0	0	6.34e-06	0	0	0	0
Devosia	D_0__Bacteria, D_1__Proteobacteria, D_2__Alphaproteobacteria, D_3__Rhizobiales, D_4__Devosiaceae, D_5__Devosia	6	0	0	0	0	0	0	0	0	0	0	3.82e-06	0	0	0	0	0	8.85e-06	0	0	0	0	0	1.5e-06	0	0	0
uncultured proteobacterium	D_0__Bacteria, D_1__Proteobacteria, D_2__Alphaproteobacteria, D_3__Rhodospirillales, D_4__uncultured, D_5__uncultured proteobacterium	6	0	0	0	0	6.12e-06	1.24e-05	0	0	0	0	0	0	0	0	0	0	0	0	0	0	0	0	0	0	0	0
Sutterella	D_0__Bacteria, D_1__Proteobacteria, D_2__Gammaproteobacteria, D_3__Betaproteobacteriales, D_4__Burkholderiaceae, D_5__Sutterella	6	0	0	5.12e-06	0	0	0	0	0	0	7.98e-06	0	0	0	0	0	0	0	0	2.3e-06	0	0	0	1.5e-06	0	0	0
Ambiguous_taxa-39	D_0__Bacteria, D_1__Proteobacteria, D_2__Gammaproteobacteria, D_3__Betaproteobacteriales, D_4__Rhodocyclaceae, Ambiguous_taxa	6	0	0	0	0	1.22e-05	0	0	0	0	0	0	0	0	0	0	0	0	0	0	0	0	0	0	0	0	0
Pectobacterium	D_0__Bacteria, D_1__Proteobacteria, D_2__Gammaproteobacteria, D_3__Enterobacteriales, D_4__Enterobacteriaceae, D_5__Pectobacterium	6	0	0	0	0	0	0	0	0	0	0	0	0	1.73e-05	0	0	0	0	0	0	0	0	0	0	0	0	0
Frederiksenia	D_0__Bacteria, D_1__Proteobacteria, D_2__Gammaproteobacteria, D_3__Pasteurellales, D_4__Pasteurellaceae, D_5__Frederiksenia	6	0	0	0	0	0	0	0	0	1.84e-05	0	0	0	0	0	0	0	0	0	0	0	1.07e-05	0	0	0	0	0
Thiothrix	D_0__Bacteria, D_1__Proteobacteria, D_2__Gammaproteobacteria, D_3__Thiotrichales, D_4__Thiotrichaceae, D_5__Thiothrix	6	0	0	0	9.87e-06	0	0	0	0	0	0	0	0	0	0	0	0	0	0	4.6e-06	0	0	0	0	0	0	0
uncultured-35	D_0__Bacteria, D_1__Synergistetes, D_2__Synergistia, D_3__Synergistales, D_4__Synergistaceae, D_5__uncultured	6	0	0	0	0	0	0	0	0	0	0	0	0	0	0	0	0	0	0	4.6e-06	0	0	0	0	0	0	6.72e-06
Nocardioides	D_0__Bacteria, D_1__Actinobacteria, D_2__Actinobacteria, D_3__Propionibacteriales, D_4__Nocardioidaceae, D_5__Nocardioides	5	0	0	0	0	0	0	0	0	0	0	0	0	0	0	0	0	2.21e-06	0	0	0	0	0	4.49e-06	1.4e-06	0	0
Coriobacteriaceae UCG-003	D_0__Bacteria, D_1__Actinobacteria, D_2__Coriobacteriia, D_3__Coriobacteriales, D_4__Atopobiaceae, D_5__Coriobacteriaceae UCG-003	5	2.82e-06	0	0	0	0	0	0	0	0	0	0	2.93e-06	0	0	2.49e-06	0	2.21e-06	0	0	2.87e-06	0	0	0	0	0	0
Odoribacter	D_0__Bacteria, D_1__Bacteroidetes, D_2__Bacteroidia, D_3__Bacteroidales, D_4__Marinifilaceae, D_5__Odoribacter	5	0	0	0	0	0	0	0	0	0	0	0	0	2.89e-06	0	0	0	2.21e-06	0	4.6e-06	0	0	0	0	0	0	1.68e-06
Myroides	D_0__Bacteria, D_1__Bacteroidetes, D_2__Bacteroidia, D_3__Flavobacteriales, D_4__Flavobacteriaceae, D_5__Myroides	5	0	0	0	9.87e-06	0	0	0	0	0	0	0	0	0	3.48e-06	0	0	0	0	0	0	0	0	0	0	0	0
Mucilaginibacter	D_0__Bacteria, D_1__Bacteroidetes, D_2__Bacteroidia, D_3__Sphingobacteriales, D_4__Sphingobacteriaceae, D_5__Mucilaginibacter	5	0	0	0	0	6.12e-06	0	0	0	0	0	0	0	0	0	0	0	0	0	4.6e-06	0	0	0	0	0	0	0
Pedobacter	D_0__Bacteria, D_1__Bacteroidetes, D_2__Bacteroidia, D_3__Sphingobacteriales, D_4__Sphingobacteriaceae, D_5__Pedobacter	5	0	0	0	0	0	0	0	0	0	0	0	0	0	0	0	0	0	0	4.6e-06	0	0	0	0	0	0	5.04e-06
Anaerobacillus	D_0__Bacteria, D_1__Firmicutes, D_2__Bacilli, D_3__Bacillales, D_4__Bacillaceae, D_5__Anaerobacillus	5	0	0	0	0	0	0	0	0	0	0	0	0	0	0	0	0	0	0	0	0	0	0	0	0	0	8.4e-06
Ambiguous_taxa-21	D_0__Bacteria, D_1__Firmicutes, D_2__Bacilli, D_3__Bacillales, D_4__Paenibacillaceae, Ambiguous_taxa	5	0	2.99e-06	0	0	0	4.13e-06	0	0	0	0	0	0	0	0	2.49e-06	0	0	3.51e-06	0	0	0	3.17e-06	0	0	0	0
Caldicoprobacter	D_0__Bacteria, D_1__Firmicutes, D_2__Clostridia, D_3__Clostridiales, D_4__Caldicoprobacteraceae, D_5__Caldicoprobacter	5	0	0	0	0	0	0	0	0	0	0	0	0	2.89e-06	6.95e-06	0	0	0	3.51e-06	0	0	0	0	0	0	0	1.68e-06
W5053	D_0__Bacteria, D_1__Firmicutes, D_2__Clostridia, D_3__Clostridiales, D_4__Family XI, D_5__W5053	5	0	0	0	0	0	0	0	0	0	0	0	0	0	0	4.97e-06	0	0	0	0	0	0	0	2.99e-06	0	0	1.68e-06
Symbiobacterium	D_0__Bacteria, D_1__Firmicutes, D_2__Clostridia, D_3__Clostridiales, D_4__Family XVIII, D_5__Symbiobacterium	5	0	0	0	0	2.04e-06	0	0	3.62e-06	0	0	0	0	0	0	0	0	0	3.51e-06	0	0	5.36e-06	0	0	0	4.64e-06	0
Papillibacter	D_0__Bacteria, D_1__Firmicutes, D_2__Clostridia, D_3__Clostridiales, D_4__Ruminococcaceae, D_5__Papillibacter	5	0	0	0	0	0	0	0	0	0	0	0	0	0	0	0	2.43e-06	0	0	0	0	0	0	5.99e-06	0	0	0
Candidatus Yonathbacteria bacterium RIFOXYC1_FULL_52_10	D_0__Bacteria, D_1__Patescibacteria, D_2__Parcubacteria, D_3__Candidatus Yonathbacteria, D_4__Candidatus Yonathbacteria bacterium RIFOXYC1_FULL_52_10, D_5__Candidatus Yonathbacteria bacterium RIFOXYC1_FULL_52_10	5	0	2.99e-06	0	0	0	0	0	0	0	0	0	0	0	0	0	0	0	0	0	0	0	0	5.99e-06	0	0	0
Ambiguous_taxa-30	D_0__Bacteria, D_1__Patescibacteria, D_2__Parcubacteria, D_3__Candidatus Zambryskibacteria, Ambiguous_taxa, Ambiguous_taxa	5	0	0	0	0	0	0	0	0	0	0	0	0	0	6.95e-06	0	0	0	0	0	0	0	0	4.49e-06	0	0	0
Triticum aestivum (bread wheat)-02	D_0__Bacteria, D_1__Proteobacteria, D_2__Alphaproteobacteria, D_3__Rickettsiales, D_4__Mitochondria, D_5__Triticum aestivum (bread wheat)	5	0	0	0	0	0	0	0	0	0	0	0	0	0	0	0	4.85e-06	0	0	6.91e-06	0	0	0	0	0	0	0
Rheinheimera	D_0__Bacteria, D_1__Proteobacteria, D_2__Gammaproteobacteria, D_3__Alteromonadales, D_4__Alteromonadaceae, D_5__Rheinheimera	5	0	0	0	0	6.12e-06	0	0	0	0	0	0	0	2.89e-06	0	0	2.43e-06	0	0	0	0	0	0	0	0	0	0
Rhodoferax	D_0__Bacteria, D_1__Proteobacteria, D_2__Gammaproteobacteria, D_3__Betaproteobacteriales, D_4__Burkholderiaceae, D_5__Rhodoferax	5	0	0	0	0	1.02e-05	0	0	0	0	0	0	0	0	0	0	0	0	0	0	0	0	0	0	0	0	0
Variovorax	D_0__Bacteria, D_1__Proteobacteria, D_2__Gammaproteobacteria, D_3__Betaproteobacteriales, D_4__Burkholderiaceae, D_5__Variovorax	5	0	0	0	0	0	0	0	0	0	0	0	0	0	0	0	0	0	0	4.6e-06	0	0	0	0	0	0	5.04e-06
uncultured-33	D_0__Bacteria, D_1__Proteobacteria, D_2__Gammaproteobacteria, D_3__Cellvibrionales, D_4__Cellvibrionaceae, D_5__uncultured	5	0	0	0	0	1.02e-05	0	0	0	0	0	0	0	0	0	0	0	0	0	0	0	0	0	0	0	0	0
Rickettsiella	D_0__Bacteria, D_1__Proteobacteria, D_2__Gammaproteobacteria, D_3__Diplorickettsiales, D_4__Diplorickettsiaceae, D_5__Rickettsiella	5	0	0	0	0	0	0	0	0	0	0	0	0	0	0	0	0	0	0	4.6e-06	0	0	0	4.49e-06	0	0	0
Ambiguous_taxa-02	D_0__Bacteria, Ambiguous_taxa, Ambiguous_taxa, Ambiguous_taxa, Ambiguous_taxa, Ambiguous_taxa	4	0	0	0	0	0	0	0	0	0	0	0	0	2.89e-06	0	0	2.43e-06	0	0	4.6e-06	0	0	0	0	0	0	0
Tsukamurella	D_0__Bacteria, D_1__Actinobacteria, D_2__Actinobacteria, D_3__Corynebacteriales, D_4__Tsukamurellaceae, D_5__Tsukamurella	4	0	0	0	0	0	4.13e-06	0	3.62e-06	0	3.99e-06	0	0	0	0	0	0	0	3.51e-06	0	0	0	0	0	0	0	0
Nakamurella	D_0__Bacteria, D_1__Actinobacteria, D_2__Actinobacteria, D_3__Frankiales, D_4__Nakamurellaceae, D_5__Nakamurella	4	0	0	0	2.47e-06	0	0	0	0	0	0	0	0	2.89e-06	0	0	0	2.21e-06	0	2.3e-06	0	0	0	0	0	0	0
Angustibacter	D_0__Bacteria, D_1__Actinobacteria, D_2__Actinobacteria, D_3__Kineosporiales, D_4__Kineosporiaceae, D_5__Angustibacter	4	0	0	0	0	0	0	0	0	0	0	0	0	0	0	0	0	0	0	9.21e-06	0	0	0	0	0	0	0
Demequina	D_0__Bacteria, D_1__Actinobacteria, D_2__Actinobacteria, D_3__Micrococcales, D_4__Demequinaceae, D_5__Demequina	4	0	0	0	0	0	0	0	3.62e-06	0	3.99e-06	0	0	0	0	2.49e-06	0	0	3.51e-06	0	0	0	0	0	0	0	0
Ambiguous_taxa-07	D_0__Bacteria, D_1__Actinobacteria, D_2__Actinobacteria, D_3__Micrococcales, D_4__Dermacoccaceae, Ambiguous_taxa	4	0	0	2.56e-06	0	0	0	0	0	4.61e-06	0	0	0	0	0	0	0	0	0	0	0	0	3.17e-06	0	1.4e-06	0	0
Humibacillus	D_0__Bacteria, D_1__Actinobacteria, D_2__Actinobacteria, D_3__Micrococcales, D_4__Intrasporangiaceae, D_5__Humibacillus	4	0	0	0	0	0	0	0	3.62e-06	4.61e-06	0	0	0	0	0	0	0	0	3.51e-06	0	2.87e-06	0	0	0	0	0	0
Phycicoccus	D_0__Bacteria, D_1__Actinobacteria, D_2__Actinobacteria, D_3__Micrococcales, D_4__Intrasporangiaceae, D_5__Phycicoccus	4	0	0	0	0	0	0	0	0	4.61e-06	0	3.82e-06	0	0	0	0	0	0	3.51e-06	0	2.87e-06	0	0	0	0	0	0
uncultured bacterium-10	D_0__Bacteria, D_1__Bacteroidetes, D_2__Bacteroidia, D_3__Bacteroidales, D_4__uncultured, D_5__uncultured bacterium	4	0	0	0	0	0	0	0	0	0	0	0	0	0	0	2.49e-06	0	0	0	0	0	0	0	4.49e-06	0	0	0
uncultured bacterium-11	D_0__Bacteria, D_1__Bacteroidetes, D_2__Bacteroidia, D_3__Sphingobacteriales, D_4__NS11-12 marine group, D_5__uncultured bacterium	4	0	2.99e-06	0	7.4e-06	0	0	0	0	0	0	0	0	0	0	0	0	0	0	0	0	0	0	0	0	0	0
uncultured bacterium-12	D_0__Bacteria, D_1__Chloroflexi, D_2__Chloroflexia, D_3__Thermomicrobiales, D_4__JG30-KF-CM45, D_5__uncultured bacterium	4	0	0	0	0	0	0	5.74e-06	0	0	0	0	0	0	0	2.49e-06	0	0	3.51e-06	0	0	0	0	0	0	0	0
Hordeum vulgare subsp. vulgare (domesticated barley)	D_0__Bacteria, D_1__Cyanobacteria, D_2__Oxyphotobacteria, D_3__Chloroplast, D_4__Hordeum vulgare subsp. vulgare (domesticated barley), D_5__Hordeum vulgare subsp. vulgare (domesticated barley)	4	0	0	1.02e-05	0	0	0	0	0	0	0	0	0	0	0	0	0	0	0	0	0	0	0	0	0	0	0
uncultured bacterium-16	D_0__Bacteria, D_1__FBP, D_2__uncultured bacterium, D_3__uncultured bacterium, D_4__uncultured bacterium, D_5__uncultured bacterium	4	0	0	0	0	0	0	0	0	0	0	0	0	0	0	0	0	0	0	0	0	0	0	5.99e-06	0	0	0
Hydrogenibacillus	D_0__Bacteria, D_1__Firmicutes, D_2__Bacilli, D_3__Bacillales, D_4__Bacillaceae, D_5__Hydrogenibacillus	4	0	2.99e-06	0	0	0	0	0	7.23e-06	0	0	3.82e-06	0	0	0	0	0	0	0	0	0	0	0	0	0	0	0
Terribacillus	D_0__Bacteria, D_1__Firmicutes, D_2__Bacilli, D_3__Bacillales, D_4__Bacillaceae, D_5__Terribacillus	4	0	0	0	0	0	0	0	0	0	0	0	0	0	0	0	0	0	0	0	0	0	0	2.99e-06	0	0	3.36e-06
Anaerosalibacter	D_0__Bacteria, D_1__Firmicutes, D_2__Clostridia, D_3__Clostridiales, D_4__Family XI, D_5__Anaerosalibacter	4	0	0	0	0	0	0	0	3.62e-06	0	3.99e-06	0	0	0	0	2.49e-06	0	0	0	0	2.87e-06	0	0	0	0	0	0
FD2005	D_0__Bacteria, D_1__Firmicutes, D_2__Clostridia, D_3__Clostridiales, D_4__Lachnospiraceae, D_5__FD2005	4	0	0	0	9.87e-06	0	0	0	0	0	0	0	0	0	0	0	0	0	0	0	0	0	0	0	0	0	0
Acetoanaerobium	D_0__Bacteria, D_1__Firmicutes, D_2__Clostridia, D_3__Clostridiales, D_4__Peptostreptococcaceae, D_5__Acetoanaerobium	4	0	0	0	0	0	0	0	0	0	0	0	0	5.77e-06	0	0	0	0	0	0	0	0	0	0	2.8e-06	0	0
CAG-352	D_0__Bacteria, D_1__Firmicutes, D_2__Clostridia, D_3__Clostridiales, D_4__Ruminococcaceae, D_5__CAG-352	4	0	0	0	0	0	0	0	0	0	0	0	0	0	0	0	0	2.21e-06	0	2.3e-06	0	0	0	0	0	0	3.36e-06
DTU089	D_0__Bacteria, D_1__Firmicutes, D_2__Clostridia, D_3__Clostridiales, D_4__Ruminococcaceae, D_5__DTU089	4	0	2.99e-06	0	0	0	0	0	0	0	0	0	0	0	0	2.49e-06	0	0	3.51e-06	0	0	0	0	1.5e-06	0	0	0
Hydrogenoanaerobacterium	D_0__Bacteria, D_1__Firmicutes, D_2__Clostridia, D_3__Clostridiales, D_4__Ruminococcaceae, D_5__Hydrogenoanaerobacterium	4	0	0	0	0	0	0	0	0	0	0	0	0	0	0	0	0	0	0	4.6e-06	0	0	0	0	0	0	3.36e-06
Dielma	D_0__Bacteria, D_1__Firmicutes, D_2__Erysipelotrichia, D_3__Erysipelotrichales, D_4__Erysipelotrichaceae, D_5__Dielma	4	0	0	0	0	2.04e-06	0	0	0	0	0	0	0	0	0	0	0	0	0	0	0	0	0	4.49e-06	0	0	0
Streptobacillus	D_0__Bacteria, D_1__Fusobacteria, D_2__Fusobacteriia, D_3__Fusobacteriales, D_4__Leptotrichiaceae, D_5__Streptobacillus	4	0	0	0	0	0	0	0	0	0	0	0	0	0	0	0	2.43e-06	0	0	4.6e-06	0	0	0	0	0	0	1.68e-06
Quercus robur	D_0__Bacteria, D_1__Proteobacteria, D_2__Alphaproteobacteria, D_3__Rickettsiales, D_4__Mitochondria, D_5__Quercus robur	4	0	0	2.56e-06	0	0	0	0	0	0	0	0	0	0	0	0	0	0	0	0	0	0	0	2.99e-06	1.4e-06	0	0
Rickettsia	D_0__Bacteria, D_1__Proteobacteria, D_2__Alphaproteobacteria, D_3__Rickettsiales, D_4__Rickettsiaceae, D_5__Rickettsia	4	0	0	0	9.87e-06	0	0	0	0	0	0	0	0	0	0	0	0	0	0	0	0	0	0	0	0	0	0
uncultured bacterium-32	D_0__Bacteria, D_1__Proteobacteria, D_2__Alphaproteobacteria, D_3__Rickettsiales, D_4__SM2D12, D_5__uncultured bacterium	4	0	0	0	2.47e-06	2.04e-06	0	0	0	0	0	0	0	0	0	0	0	0	0	0	0	0	0	2.99e-06	0	0	0
Polymorphobacter	D_0__Bacteria, D_1__Proteobacteria, D_2__Alphaproteobacteria, D_3__Sphingomonadales, D_4__Sphingomonadaceae, D_5__Polymorphobacter	4	0	0	0	0	8.15e-06	0	0	0	0	0	0	0	0	0	0	0	0	0	0	0	0	0	0	0	0	0
Syntrophobacter	D_0__Bacteria, D_1__Proteobacteria, D_2__Deltaproteobacteria, D_3__Syntrophobacterales, D_4__Syntrophobacteraceae, D_5__Syntrophobacter	4	0	0	0	0	2.04e-06	0	0	0	0	0	0	0	0	0	0	0	0	0	0	0	0	0	4.49e-06	0	0	0
Burkholderia-Caballeronia-Paraburkholderia	D_0__Bacteria, D_1__Proteobacteria, D_2__Gammaproteobacteria, D_3__Betaproteobacteriales, D_4__Burkholderiaceae, D_5__Burkholderia-Caballeronia-Paraburkholderia	4	0	0	0	0	0	0	0	0	0	0	0	0	0	0	0	0	0	0	0	0	0	0	5.99e-06	0	0	0
Limnobacter	D_0__Bacteria, D_1__Proteobacteria, D_2__Gammaproteobacteria, D_3__Betaproteobacteriales, D_4__Burkholderiaceae, D_5__Limnobacter	4	0	0	0	0	6.12e-06	0	0	0	0	0	0	0	0	0	0	0	0	0	2.3e-06	0	0	0	0	0	0	0
Limnohabitans	D_0__Bacteria, D_1__Proteobacteria, D_2__Gammaproteobacteria, D_3__Betaproteobacteriales, D_4__Burkholderiaceae, D_5__Limnohabitans	4	0	0	0	0	8.15e-06	0	0	0	0	0	0	0	0	0	0	0	0	0	0	0	0	0	0	0	0	0
Pelomonas	D_0__Bacteria, D_1__Proteobacteria, D_2__Gammaproteobacteria, D_3__Betaproteobacteriales, D_4__Burkholderiaceae, D_5__Pelomonas	4	0	0	0	0	0	0	0	0	0	0	0	0	8.66e-06	0	0	0	0	0	2.3e-06	0	0	0	0	0	0	0
Sphaerotilus	D_0__Bacteria, D_1__Proteobacteria, D_2__Gammaproteobacteria, D_3__Betaproteobacteriales, D_4__Burkholderiaceae, D_5__Sphaerotilus	4	0	2.99e-06	0	0	6.12e-06	0	0	0	0	0	0	0	0	0	0	0	0	0	0	0	0	0	0	0	0	0
Cardiobacterium	D_0__Bacteria, D_1__Proteobacteria, D_2__Gammaproteobacteria, D_3__Cardiobacteriales, D_4__Cardiobacteriaceae, D_5__Cardiobacterium	4	0	0	0	0	0	0	0	0	0	0	0	0	0	0	0	0	0	0	0	0	0	0	5.99e-06	0	0	0
Marinospirillum	D_0__Bacteria, D_1__Proteobacteria, D_2__Gammaproteobacteria, D_3__Oceanospirillales, D_4__Halomonadaceae, D_5__Marinospirillum	4	0	0	0	0	0	0	0	0	0	0	0	0	0	0	0	0	0	0	0	0	0	0	0	0	0	6.72e-06
Otariodibacter	D_0__Bacteria, D_1__Proteobacteria, D_2__Gammaproteobacteria, D_3__Pasteurellales, D_4__Pasteurellaceae, D_5__Otariodibacter	4	0	0	2.56e-06	0	0	0	0	0	0	0	0	0	0	0	0	0	0	0	0	0	0	0	0	4.2e-06	0	0
uncultured-36	D_0__Bacteria, D_1__Verrucomicrobia, D_2__Verrucomicrobiae, D_3__Opitutales, D_4__Opitutaceae, D_5__uncultured	4	0	0	0	0	8.15e-06	0	0	0	0	0	0	0	0	0	0	0	0	0	0	0	0	0	0	0	0	0
Williamsia	D_0__Bacteria, D_1__Actinobacteria, D_2__Actinobacteria, D_3__Corynebacteriales, D_4__Nocardiaceae, D_5__Williamsia	3	0	0	0	0	2.04e-06	0	0	0	0	0	0	2.93e-06	0	0	0	0	2.21e-06	0	0	0	0	0	0	0	0	0
Ambiguous_taxa-04	D_0__Bacteria, D_1__Actinobacteria, D_2__Actinobacteria, D_3__Frankiales, D_4__uncultured, Ambiguous_taxa	3	0	0	0	0	0	0	0	0	0	0	0	0	0	0	0	0	0	0	0	0	0	0	4.49e-06	0	0	0
uncultured-05	D_0__Bacteria, D_1__Actinobacteria, D_2__Actinobacteria, D_3__Micromonosporales, D_4__Micromonosporaceae, D_5__uncultured	3	0	0	0	0	0	0	0	3.62e-06	4.61e-06	0	0	0	0	0	0	0	0	0	0	0	0	0	0	0	4.64e-06	0
uncultured bacterium-14	D_0__Bacteria, D_1__Cyanobacteria, D_2__Melainabacteria, D_3__Vampirovibrionales, D_4__uncultured bacterium, D_5__uncultured bacterium	3	0	0	0	0	0	0	0	0	0	0	0	0	0	0	0	0	0	0	0	0	0	0	4.49e-06	0	0	0
Boechera gunnisoniana	D_0__Bacteria, D_1__Cyanobacteria, D_2__Oxyphotobacteria, D_3__Chloroplast, D_4__Boechera gunnisoniana, D_5__Boechera gunnisoniana	3	0	0	0	0	0	0	0	0	0	0	0	0	0	0	0	0	2.21e-06	0	4.6e-06	0	0	0	0	0	0	0
uncultured organism-02	D_0__Bacteria, D_1__Cyanobacteria, D_2__Oxyphotobacteria, D_3__Chloroplast, D_4__uncultured organism, D_5__uncultured organism	3	0	0	0	0	0	0	0	0	0	0	0	0	0	0	0	0	0	0	0	0	0	0	4.49e-06	0	0	0
Thermus	D_0__Bacteria, D_1__Deinococcus-Thermus, D_2__Deinococci, D_3__Thermales, D_4__Thermaceae, D_5__Thermus	3	0	8.97e-06	0	0	0	0	0	0	0	0	0	0	0	0	0	0	0	0	0	0	0	0	0	0	0	0
Caldalkalibacillus	D_0__Bacteria, D_1__Firmicutes, D_2__Bacilli, D_3__Bacillales, D_4__Bacillaceae, D_5__Caldalkalibacillus	3	0	0	0	0	0	0	0	0	0	0	0	0	0	0	0	0	0	7.01e-06	0	0	0	3.17e-06	0	0	0	0
Psychrobacillus	D_0__Bacteria, D_1__Firmicutes, D_2__Bacilli, D_3__Bacillales, D_4__Planococcaceae, D_5__Psychrobacillus	3	0	0	0	0	0	0	0	0	0	0	0	0	0	0	0	0	0	0	0	0	0	0	4.49e-06	0	0	0
Melghirimyces	D_0__Bacteria, D_1__Firmicutes, D_2__Bacilli, D_3__Bacillales, D_4__Thermoactinomycetaceae, D_5__Melghirimyces	3	0	0	0	0	0	0	0	0	0	0	0	0	0	0	0	0	0	0	6.91e-06	0	0	0	0	0	0	0
Anaerovorax	D_0__Bacteria, D_1__Firmicutes, D_2__Clostridia, D_3__Clostridiales, D_4__Family XIII, D_5__Anaerovorax	3	0	0	0	0	0	0	0	0	0	0	3.82e-06	0	0	0	0	0	0	0	0	0	0	6.34e-06	0	0	0	0
[Eubacterium] ventriosum group	D_0__Bacteria, D_1__Firmicutes, D_2__Clostridia, D_3__Clostridiales, D_4__Lachnospiraceae, D_5__[Eubacterium] ventriosum group	3	0	0	0	0	0	0	0	0	0	0	0	0	0	0	7.46e-06	0	0	0	0	0	0	0	0	0	0	0
Mobilitalea	D_0__Bacteria, D_1__Firmicutes, D_2__Clostridia, D_3__Clostridiales, D_4__Lachnospiraceae, D_5__Mobilitalea	3	0	0	0	0	0	4.13e-06	0	0	0	0	7.65e-06	0	0	0	0	0	0	0	0	0	0	0	0	0	0	0
Hypnocyclicus	D_0__Bacteria, D_1__Fusobacteria, D_2__Fusobacteriia, D_3__Fusobacteriales, D_4__Leptotrichiaceae, D_5__Hypnocyclicus	3	0	0	0	0	0	0	0	0	0	0	0	0	0	0	0	0	0	0	0	0	0	0	4.49e-06	0	0	0
uncultured soil bacterium-01	D_0__Bacteria, D_1__Patescibacteria, D_2__Parcubacteria, D_3__Candidatus Kaiserbacteria, D_4__uncultured soil bacterium, D_5__uncultured soil bacterium	3	0	0	0	0	0	0	0	0	0	0	0	0	0	0	0	0	0	0	0	0	0	0	2.99e-06	0	0	1.68e-06
Ambiguous_taxa-36	D_0__Bacteria, D_1__Proteobacteria, D_2__Alphaproteobacteria, D_3__Rhodospirillales, D_4__uncultured, Ambiguous_taxa	3	0	0	0	0	0	0	0	0	0	0	7.65e-06	0	0	0	0	0	0	0	0	0	5.36e-06	0	0	0	0	0
Nicotiana tabacum (common tobacco)	D_0__Bacteria, D_1__Proteobacteria, D_2__Alphaproteobacteria, D_3__Rickettsiales, D_4__Mitochondria, D_5__Nicotiana tabacum (common tobacco)	3	0	0	0	0	0	0	0	0	0	0	0	0	0	0	0	4.85e-06	0	0	2.3e-06	0	0	0	0	0	0	0
Duganella	D_0__Bacteria, D_1__Proteobacteria, D_2__Gammaproteobacteria, D_3__Betaproteobacteriales, D_4__Burkholderiaceae, D_5__Duganella	3	0	0	0	0	0	0	0	0	0	0	0	0	0	0	0	0	0	0	4.6e-06	2.87e-06	0	0	0	0	0	0
Oligella	D_0__Bacteria, D_1__Proteobacteria, D_2__Gammaproteobacteria, D_3__Betaproteobacteriales, D_4__Burkholderiaceae, D_5__Oligella	3	0	0	0	0	4.08e-06	0	0	0	0	0	0	0	0	0	2.49e-06	0	0	0	0	0	0	0	0	0	0	0
Izhakiella	D_0__Bacteria, D_1__Proteobacteria, D_2__Gammaproteobacteria, D_3__Enterobacteriales, D_4__Enterobacteriaceae, D_5__Izhakiella	3	0	0	0	0	0	0	0	0	0	0	0	0	0	0	0	0	0	0	2.3e-06	0	0	0	0	0	0	3.36e-06
Solanum lycopersicum (tomato)	D_0__Bacteria, Ambiguous_taxa, Ambiguous_taxa, Ambiguous_taxa, Ambiguous_taxa, D_5__Solanum lycopersicum (tomato)	2	0	0	0	0	0	0	0	0	0	0	0	2.93e-06	0	0	0	0	0	0	2.3e-06	0	0	0	0	0	0	0
Actinotignum	D_0__Bacteria, D_1__Actinobacteria, D_2__Actinobacteria, D_3__Actinomycetales, D_4__Actinomycetaceae, D_5__Actinotignum	2	0	0	0	0	0	0	0	0	0	0	0	0	5.77e-06	0	0	0	0	0	0	0	0	0	0	0	0	0
Ambiguous_taxa-03	D_0__Bacteria, D_1__Actinobacteria, D_2__Actinobacteria, D_3__Corynebacteriales, D_4__Corynebacteriaceae, Ambiguous_taxa	2	0	0	0	0	0	0	0	0	4.61e-06	3.99e-06	0	0	0	0	0	0	0	0	0	0	0	0	0	0	0	0
Turicella	D_0__Bacteria, D_1__Actinobacteria, D_2__Actinobacteria, D_3__Corynebacteriales, D_4__Corynebacteriaceae, D_5__Turicella	2	0	0	0	0	0	0	0	0	0	0	0	0	0	0	0	0	0	0	4.6e-06	0	0	0	0	0	0	0
Blastococcus	D_0__Bacteria, D_1__Actinobacteria, D_2__Actinobacteria, D_3__Frankiales, D_4__Geodermatophilaceae, D_5__Blastococcus	2	0	0	0	2.47e-06	0	0	0	0	0	0	0	0	0	0	0	0	0	0	2.3e-06	0	0	0	0	0	0	0
uncultured bacterium-01	D_0__Bacteria, D_1__Actinobacteria, D_2__Actinobacteria, D_3__Frankiales, D_4__uncultured, D_5__uncultured bacterium	2	0	0	0	0	0	0	0	0	0	0	0	0	0	0	0	0	0	0	0	0	0	0	2.99e-06	0	0	0
Quadrisphaera	D_0__Bacteria, D_1__Actinobacteria, D_2__Actinobacteria, D_3__Kineosporiales, D_4__Kineosporiaceae, D_5__Quadrisphaera	2	0	0	0	0	0	0	0	7.23e-06	0	0	0	0	0	0	0	0	0	0	0	0	0	0	0	0	0	0
Sediminivirga	D_0__Bacteria, D_1__Actinobacteria, D_2__Actinobacteria, D_3__Micrococcales, D_4__Brevibacteriaceae, D_5__Sediminivirga	2	0	0	0	0	0	0	2.87e-06	0	0	0	0	0	0	0	0	0	0	0	0	2.87e-06	0	0	0	0	0	0
Serinicoccus	D_0__Bacteria, D_1__Actinobacteria, D_2__Actinobacteria, D_3__Micrococcales, D_4__Intrasporangiaceae, D_5__Serinicoccus	2	0	0	0	0	0	0	0	0	0	0	0	0	0	0	0	0	0	0	4.6e-06	0	0	0	0	0	0	0
Curtobacterium	D_0__Bacteria, D_1__Actinobacteria, D_2__Actinobacteria, D_3__Micrococcales, D_4__Microbacteriaceae, D_5__Curtobacterium	2	0	2.99e-06	0	0	0	0	0	0	0	0	0	0	0	0	0	0	0	3.51e-06	0	0	0	0	0	0	0	0
Humibacter	D_0__Bacteria, D_1__Actinobacteria, D_2__Actinobacteria, D_3__Micrococcales, D_4__Microbacteriaceae, D_5__Humibacter	2	0	0	0	0	0	0	0	0	0	0	0	0	0	0	0	0	0	0	0	0	0	0	0	0	0	3.36e-06
ML602J-51	D_0__Bacteria, D_1__Actinobacteria, D_2__Actinobacteria, D_3__Micrococcales, D_4__Microbacteriaceae, D_5__ML602J-51	2	0	0	0	0	0	0	0	0	0	0	0	0	0	0	0	2.43e-06	2.21e-06	0	0	0	0	0	0	0	0	0
MWH-Ta3	D_0__Bacteria, D_1__Actinobacteria, D_2__Actinobacteria, D_3__Micrococcales, D_4__Microbacteriaceae, D_5__MWH-Ta3	2	0	2.99e-06	0	0	0	0	0	0	4.61e-06	0	0	0	0	0	0	0	0	0	0	0	0	0	0	0	0	0
Cellulosimicrobium	D_0__Bacteria, D_1__Actinobacteria, D_2__Actinobacteria, D_3__Micrococcales, D_4__Promicromonosporaceae, D_5__Cellulosimicrobium	2	0	0	0	0	2.04e-06	0	0	0	0	0	0	0	0	0	0	0	0	0	0	0	0	0	1.5e-06	0	0	0
Friedmanniella	D_0__Bacteria, D_1__Actinobacteria, D_2__Actinobacteria, D_3__Propionibacteriales, D_4__Propionibacteriaceae, D_5__Friedmanniella	2	0	0	0	0	0	0	0	0	0	0	0	0	0	0	0	0	0	0	0	0	0	0	2.99e-06	0	0	0
Thermobifida	D_0__Bacteria, D_1__Actinobacteria, D_2__Actinobacteria, D_3__Streptosporangiales, D_4__Nocardiopsaceae, D_5__Thermobifida	2	0	0	0	0	0	0	0	0	0	0	0	0	0	0	0	0	0	0	0	0	0	0	0	0	0	3.36e-06
Rubrobacter	D_0__Bacteria, D_1__Actinobacteria, D_2__Rubrobacteria, D_3__Rubrobacterales, D_4__Rubrobacteriaceae, D_5__Rubrobacter	2	0	0	0	0	4.08e-06	0	0	0	0	0	0	0	0	0	0	0	0	0	0	0	0	0	0	0	0	0
Ambiguous_taxa-14	D_0__Bacteria, D_1__Actinobacteria, D_2__Thermoleophilia, D_3__Solirubrobacterales, D_4__67-14, Ambiguous_taxa	2	0	0	0	0	0	0	0	0	0	0	0	0	0	0	0	0	0	0	0	0	0	0	0	0	0	3.36e-06
uncultured bacterium-04	D_0__Bacteria, D_1__Armatimonadetes, D_2__uncultured, D_3__uncultured bacterium, D_4__uncultured bacterium, D_5__uncultured bacterium	2	0	0	0	0	0	0	0	0	0	0	0	0	0	0	0	0	0	0	0	0	0	0	2.99e-06	0	0	0
uncultured bacterium-06	D_0__Bacteria, D_1__Bacteroidetes, D_2__Bacteroidia, D_3__Bacteroidales, D_4__Bacteroidales UCG-001, D_5__uncultured bacterium	2	0	0	0	0	0	0	0	0	0	0	0	0	0	0	0	0	0	0	0	0	0	0	0	0	0	3.36e-06
Coprobacter	D_0__Bacteria, D_1__Bacteroidetes, D_2__Bacteroidia, D_3__Bacteroidales, D_4__Barnesiellaceae, D_5__Coprobacter	2	0	0	0	0	0	0	0	0	0	0	0	0	0	0	0	0	0	0	4.6e-06	0	0	0	0	0	0	0
Dysgonomonas	D_0__Bacteria, D_1__Bacteroidetes, D_2__Bacteroidia, D_3__Bacteroidales, D_4__Dysgonomonadaceae, D_5__Dysgonomonas	2	0	2.99e-06	0	0	0	0	0	0	0	0	0	0	0	0	0	0	0	0	2.3e-06	0	0	0	0	0	0	0
Petrimonas	D_0__Bacteria, D_1__Bacteroidetes, D_2__Bacteroidia, D_3__Bacteroidales, D_4__Dysgonomonadaceae, D_5__Petrimonas	2	0	0	0	4.94e-06	0	0	0	0	0	0	0	0	0	0	0	0	0	0	0	0	0	0	0	0	0	0
[Cytophaga] xylanolytica group	D_0__Bacteria, D_1__Bacteroidetes, D_2__Bacteroidia, D_3__Bacteroidales, D_4__Marinilabiliaceae, D_5__[Cytophaga] xylanolytica group	2	0	0	0	0	0	0	0	0	0	0	3.82e-06	0	0	0	2.49e-06	0	0	0	0	0	0	0	0	0	0	0
Paludibacter	D_0__Bacteria, D_1__Bacteroidetes, D_2__Bacteroidia, D_3__Bacteroidales, D_4__Paludibacteraceae, D_5__Paludibacter	2	0	0	0	0	0	0	0	0	0	0	0	0	0	0	0	0	0	0	4.6e-06	0	0	0	0	0	0	0
Ambiguous_taxa-16	D_0__Bacteria, D_1__Bacteroidetes, D_2__Bacteroidia, D_3__Chitinophagales, D_4__37-13, Ambiguous_taxa	2	0	0	0	0	0	0	0	0	0	0	0	0	0	0	0	0	0	0	4.6e-06	0	0	0	0	0	0	0
Ferruginibacter	D_0__Bacteria, D_1__Bacteroidetes, D_2__Bacteroidia, D_3__Chitinophagales, D_4__Chitinophagaceae, D_5__Ferruginibacter	2	0	5.98e-06	0	0	0	0	0	0	0	0	0	0	0	0	0	0	0	0	0	0	0	0	0	0	0	0
Flavisolibacter	D_0__Bacteria, D_1__Bacteroidetes, D_2__Bacteroidia, D_3__Chitinophagales, D_4__Chitinophagaceae, D_5__Flavisolibacter	2	0	0	0	0	0	0	0	0	0	0	0	0	0	0	0	0	0	0	0	0	0	0	2.99e-06	0	0	0
uncultured-10	D_0__Bacteria, D_1__Bacteroidetes, D_2__Bacteroidia, D_3__Chitinophagales, D_4__Chitinophagaceae, D_5__uncultured	2	0	0	0	0	0	0	0	0	0	0	0	0	0	0	0	0	0	0	4.6e-06	0	0	0	0	0	0	0
metagenome-02	D_0__Bacteria, D_1__Bacteroidetes, D_2__Bacteroidia, D_3__Sphingobacteriales, D_4__AKYH767, D_5__metagenome	2	0	0	0	0	0	0	0	0	0	0	7.65e-06	0	0	0	0	0	0	0	0	0	0	0	0	0	0	0
Ambiguous_taxa-17	D_0__Bacteria, D_1__Chloroflexi, D_2__Chloroflexia, D_3__Thermomicrobiales, D_4__JG30-KF-CM45, Ambiguous_taxa	2	0	0	0	0	0	0	0	0	0	0	0	0	0	0	0	0	0	0	0	0	0	0	0	2.8e-06	0	0
Blattella germanica (German cockroach)	D_0__Bacteria, D_1__Cyanobacteria, D_2__Melainabacteria, D_3__Gastranaerophilales, D_4__Blattella germanica (German cockroach), D_5__Blattella germanica (German cockroach)	2	0	0	2.56e-06	0	0	0	0	0	0	0	0	0	0	0	0	0	0	0	2.3e-06	0	0	0	0	0	0	0
Actinidia chinensis	D_0__Bacteria, D_1__Cyanobacteria, D_2__Oxyphotobacteria, D_3__Chloroplast, D_4__Actinidia chinensis, D_5__Actinidia chinensis	2	0	0	0	0	0	0	0	0	0	0	0	0	0	0	0	0	0	0	0	0	0	0	2.99e-06	0	0	0
Brachypodium distachyon (stiff brome)	D_0__Bacteria, D_1__Cyanobacteria, D_2__Oxyphotobacteria, D_3__Chloroplast, D_4__Brachypodium distachyon (stiff brome), D_5__Brachypodium distachyon (stiff brome)	2	0	0	0	0	0	0	0	0	0	0	0	0	0	0	0	0	0	0	0	0	0	0	2.99e-06	0	0	0
Oryza meyeriana	D_0__Bacteria, D_1__Cyanobacteria, D_2__Oxyphotobacteria, D_3__Chloroplast, D_4__Oryza meyeriana, D_5__Oryza meyeriana	2	0	0	2.56e-06	2.47e-06	0	0	0	0	0	0	0	0	0	0	0	0	0	0	0	0	0	0	0	0	0	0
Sulfurospirillum	D_0__Bacteria, D_1__Epsilonbacteraeota, D_2__Campylobacteria, D_3__Campylobacterales, D_4__Sulfurospirillaceae, D_5__Sulfurospirillum	2	0	0	0	0	2.04e-06	0	0	0	0	0	0	0	0	0	2.49e-06	0	0	0	0	0	0	0	0	0	0	0
Thermolongibacillus	D_0__Bacteria, D_1__Firmicutes, D_2__Bacilli, D_3__Bacillales, D_4__Bacillaceae, D_5__Thermolongibacillus	2	0	0	0	0	0	0	0	0	0	0	0	0	0	0	0	0	0	0	4.6e-06	0	0	0	0	0	0	0
Jeotgalibacillus	D_0__Bacteria, D_1__Firmicutes, D_2__Bacilli, D_3__Bacillales, D_4__Planococcaceae, D_5__Jeotgalibacillus	2	0	0	0	0	0	0	0	0	4.61e-06	0	0	0	0	0	0	0	0	3.51e-06	0	0	0	0	0	0	0	0
Ambiguous_taxa-23	D_0__Bacteria, D_1__Firmicutes, D_2__Clostridia, D_3__Clostridiales, D_4__Christensenellaceae, Ambiguous_taxa	2	0	0	0	0	0	0	0	0	0	0	0	0	0	0	0	0	0	0	0	0	0	6.34e-06	0	0	0	0
Proteiniclasticum	D_0__Bacteria, D_1__Firmicutes, D_2__Clostridia, D_3__Clostridiales, D_4__Clostridiaceae 1, D_5__Proteiniclasticum	2	0	0	0	0	2.04e-06	0	0	0	0	0	0	0	0	0	0	0	2.21e-06	0	0	0	0	0	0	0	0	0
Pseudoramibacter	D_0__Bacteria, D_1__Firmicutes, D_2__Clostridia, D_3__Clostridiales, D_4__Eubacteriaceae, D_5__Pseudoramibacter	2	0	0	0	0	0	0	0	3.62e-06	0	0	3.82e-06	0	0	0	0	0	0	0	0	0	0	0	0	0	0	0
uncultured-18	D_0__Bacteria, D_1__Firmicutes, D_2__Clostridia, D_3__Clostridiales, D_4__Family XIII, D_5__uncultured	2	0	0	0	0	0	0	0	0	0	0	0	0	0	0	0	0	0	0	2.3e-06	0	0	0	0	0	4.64e-06	0
[Eubacterium] eligens group	D_0__Bacteria, D_1__Firmicutes, D_2__Clostridia, D_3__Clostridiales, D_4__Lachnospiraceae, D_5__[Eubacterium] eligens group	2	0	0	0	0	0	0	0	0	0	0	0	0	0	0	4.97e-06	0	0	0	0	0	0	0	0	0	0	0
Lachnoclostridium 5	D_0__Bacteria, D_1__Firmicutes, D_2__Clostridia, D_3__Clostridiales, D_4__Lachnospiraceae, D_5__Lachnoclostridium 5	2	0	0	2.56e-06	0	0	0	0	0	0	0	3.82e-06	0	0	0	0	0	0	0	0	0	0	0	0	0	0	0
Lachnospiraceae NK4B4 group	D_0__Bacteria, D_1__Firmicutes, D_2__Clostridia, D_3__Clostridiales, D_4__Lachnospiraceae, D_5__Lachnospiraceae NK4B4 group	2	0	0	0	0	0	0	0	0	0	0	0	0	0	0	2.49e-06	0	0	0	0	0	0	0	1.5e-06	0	0	0
Tepidibacter	D_0__Bacteria, D_1__Firmicutes, D_2__Clostridia, D_3__Clostridiales, D_4__Peptostreptococcaceae, D_5__Tepidibacter	2	0	0	0	0	0	0	2.87e-06	0	0	0	0	0	0	0	0	0	2.21e-06	0	0	0	0	0	0	0	0	0
uncultured bacterium-21	D_0__Bacteria, D_1__Firmicutes, D_2__Erysipelotrichia, D_3__Erysipelotrichales, D_4__Erysipelotrichaceae, D_5__uncultured bacterium	2	0	0	0	0	0	0	0	0	0	0	0	0	0	0	4.97e-06	0	0	0	0	0	0	0	0	0	0	0
Gemmatimonas	D_0__Bacteria, D_1__Gemmatimonadetes, D_2__Gemmatimonadetes, D_3__Gemmatimonadales, D_4__Gemmatimonadaceae, D_5__Gemmatimonas	2	0	0	0	0	0	0	0	0	0	0	0	0	0	0	0	0	0	0	4.6e-06	0	0	0	0	0	0	0
uncultured bacterium-23	D_0__Bacteria, D_1__Latescibacteria, D_2__uncultured bacterium, D_3__uncultured bacterium, D_4__uncultured bacterium, D_5__uncultured bacterium	2	0	0	0	4.94e-06	0	0	0	0	0	0	0	0	0	0	0	0	0	0	0	0	0	0	0	0	0	0
Candidatus Magasanikbacteria bacterium RIFOXYD1_FULL_40_23	D_0__Bacteria, D_1__Patescibacteria, D_2__ABY1, D_3__Candidatus Magasanikbacteria, D_4__Candidatus Magasanikbacteria bacterium RIFOXYD1_FULL_40_23, D_5__Candidatus Magasanikbacteria bacterium RIFOXYD1_FULL_40_23	2	0	5.98e-06	0	0	0	0	0	0	0	0	0	0	0	0	0	0	0	0	0	0	0	0	0	0	0	0
metagenome-04	D_0__Bacteria, D_1__Patescibacteria, D_2__ABY1, D_3__Candidatus Magasanikbacteria, D_4__metagenome, D_5__metagenome	2	0	0	0	2.47e-06	0	0	0	0	0	0	0	2.93e-06	0	0	0	0	0	0	0	0	0	0	0	0	0	0
uncultured bacterium-25	D_0__Bacteria, D_1__Patescibacteria, D_2__Berkelbacteria, D_3__uncultured bacterium, D_4__uncultured bacterium, D_5__uncultured bacterium	2	0	0	0	0	4.08e-06	0	0	0	0	0	0	0	0	0	0	0	0	0	0	0	0	0	0	0	0	0
Ambiguous_taxa-28	D_0__Bacteria, D_1__Patescibacteria, D_2__Gracilibacteria, D_3__Absconditabacteriales (SR1), Ambiguous_taxa, Ambiguous_taxa	2	0	0	0	0	0	0	0	3.62e-06	0	0	0	0	0	0	0	0	0	0	0	0	0	0	1.5e-06	0	0	0
uncultured bacterium-26	D_0__Bacteria, D_1__Patescibacteria, D_2__Gracilibacteria, D_3__uncultured bacterium, D_4__uncultured bacterium, D_5__uncultured bacterium	2	0	0	0	0	2.04e-06	0	0	0	0	0	0	0	0	0	0	0	2.21e-06	0	0	0	0	0	0	0	0	0
uncultured Parcubacteria group bacterium-01	D_0__Bacteria, D_1__Patescibacteria, D_2__Parcubacteria, D_3__Candidatus Kaiserbacteria, D_4__uncultured Parcubacteria group bacterium, D_5__uncultured Parcubacteria group bacterium	2	0	0	0	0	4.08e-06	0	0	0	0	0	0	0	0	0	0	0	0	0	0	0	0	0	0	0	0	0
uncultured Parcubacteria group bacterium-02	D_0__Bacteria, D_1__Patescibacteria, D_2__Parcubacteria, D_3__Candidatus Nomurabacteria, D_4__uncultured Parcubacteria group bacterium, D_5__uncultured Parcubacteria group bacterium	2	0	0	0	0	0	0	0	0	0	0	0	0	0	0	0	0	0	0	2.3e-06	0	0	0	0	0	0	1.68e-06
uncultured soil bacterium-02	D_0__Bacteria, D_1__Patescibacteria, D_2__Parcubacteria, D_3__Candidatus Nomurabacteria, D_4__uncultured soil bacterium, D_5__uncultured soil bacterium	2	0	0	0	0	4.08e-06	0	0	0	0	0	0	0	0	0	0	0	0	0	0	0	0	0	0	0	0	0
uncultured bacterium-28	D_0__Bacteria, D_1__Patescibacteria, D_2__Parcubacteria, D_3__uncultured bacterium, D_4__uncultured bacterium, D_5__uncultured bacterium	2	0	0	0	0	0	0	0	0	0	0	0	0	2.89e-06	0	0	0	0	0	0	0	0	0	0	0	0	1.68e-06
metagenome-06	D_0__Bacteria, D_1__Patescibacteria, D_2__Saccharimonadia, D_3__Saccharimonadales, D_4__metagenome, D_5__metagenome	2	0	0	0	2.47e-06	0	0	0	0	0	0	0	0	0	0	0	0	0	0	0	0	0	0	1.5e-06	0	0	0
Ambiguous_taxa-33	D_0__Bacteria, D_1__Planctomycetes, D_2__OM190, Ambiguous_taxa, Ambiguous_taxa, Ambiguous_taxa	2	0	0	0	0	0	0	0	0	0	0	0	0	0	0	0	0	0	0	0	0	0	0	2.99e-06	0	0	0
Niveispirillum	D_0__Bacteria, D_1__Proteobacteria, D_2__Alphaproteobacteria, D_3__Azospirillales, D_4__Azospirillaceae, D_5__Niveispirillum	2	0	0	0	0	0	0	0	0	0	0	0	0	0	0	0	0	0	0	4.6e-06	0	0	0	0	0	0	0
Asticcacaulis	D_0__Bacteria, D_1__Proteobacteria, D_2__Alphaproteobacteria, D_3__Caulobacterales, D_4__Caulobacteraceae, D_5__Asticcacaulis	2	0	0	0	0	4.08e-06	0	0	0	0	0	0	0	0	0	0	0	0	0	0	0	0	0	0	0	0	0
Brevundimonas	D_0__Bacteria, D_1__Proteobacteria, D_2__Alphaproteobacteria, D_3__Caulobacterales, D_4__Caulobacteraceae, D_5__Brevundimonas	2	0	0	0	0	0	0	5.74e-06	0	0	0	0	0	0	0	0	0	0	0	0	0	0	0	0	0	0	0
uncultured-25	D_0__Bacteria, D_1__Proteobacteria, D_2__Alphaproteobacteria, D_3__Holosporales, D_4__Holosporaceae, D_5__uncultured	2	0	0	0	0	4.08e-06	0	0	0	0	0	0	0	0	0	0	0	0	0	0	0	0	0	0	0	0	0
Reyranella	D_0__Bacteria, D_1__Proteobacteria, D_2__Alphaproteobacteria, D_3__Reyranellales, D_4__Reyranellaceae, D_5__Reyranella	2	0	0	0	0	0	0	0	0	0	0	0	0	0	3.48e-06	0	0	0	0	0	0	0	3.17e-06	0	0	0	0
Bosea	D_0__Bacteria, D_1__Proteobacteria, D_2__Alphaproteobacteria, D_3__Rhizobiales, D_4__Beijerinckiaceae, D_5__Bosea	2	0	0	0	0	0	0	0	0	0	0	0	0	0	0	0	0	0	0	0	0	0	3.17e-06	0	0	4.64e-06	0
Kaistia	D_0__Bacteria, D_1__Proteobacteria, D_2__Alphaproteobacteria, D_3__Rhizobiales, D_4__Kaistiaceae, D_5__Kaistia	2	0	0	0	0	0	0	0	0	0	0	3.82e-06	0	0	0	0	0	0	0	0	0	0	3.17e-06	0	0	0	0
Chthonobacter	D_0__Bacteria, D_1__Proteobacteria, D_2__Alphaproteobacteria, D_3__Rhizobiales, D_4__Pleomorphomonadaceae, D_5__Chthonobacter	2	0	5.98e-06	0	0	0	0	0	0	0	0	0	0	0	0	0	0	0	0	0	0	0	0	0	0	0	0
Lentilitoribacter	D_0__Bacteria, D_1__Proteobacteria, D_2__Alphaproteobacteria, D_3__Rhizobiales, D_4__Rhizobiaceae, D_5__Lentilitoribacter	2	0	0	0	0	0	0	0	0	4.61e-06	0	0	0	0	0	0	0	0	3.51e-06	0	0	0	0	0	0	0	0
Ambiguous_taxa-35	D_0__Bacteria, D_1__Proteobacteria, D_2__Alphaproteobacteria, D_3__Rhizobiales, D_4__Xanthobacteraceae, Ambiguous_taxa	2	0	0	0	0	4.08e-06	0	0	0	0	0	0	0	0	0	0	0	0	0	0	0	0	0	0	0	0	0
uncultured rumen bacterium-05	D_0__Bacteria, D_1__Proteobacteria, D_2__Alphaproteobacteria, D_3__Rhodospirillales, D_4__uncultured, D_5__uncultured rumen bacterium	2	0	0	0	0	0	8.27e-06	0	0	0	0	0	0	0	0	0	0	0	0	0	0	0	0	0	0	0	0
Andrographis paniculata	D_0__Bacteria, D_1__Proteobacteria, D_2__Alphaproteobacteria, D_3__Rickettsiales, D_4__Mitochondria, D_5__Andrographis paniculata	2	0	0	5.12e-06	0	0	0	0	0	0	0	0	0	0	0	0	0	0	0	0	0	0	0	0	0	0	0
Azadirachta indica	D_0__Bacteria, D_1__Proteobacteria, D_2__Alphaproteobacteria, D_3__Rickettsiales, D_4__Mitochondria, D_5__Azadirachta indica	2	0	0	0	0	0	0	0	0	0	0	0	0	2.89e-06	0	0	0	2.21e-06	0	0	0	0	0	0	0	0	0
Cynomorium coccineum	D_0__Bacteria, D_1__Proteobacteria, D_2__Alphaproteobacteria, D_3__Rickettsiales, D_4__Mitochondria, D_5__Cynomorium coccineum	2	0	0	2.56e-06	0	0	0	0	0	0	0	0	0	0	0	0	0	0	0	2.3e-06	0	0	0	0	0	0	0
Lophophytum mirabile subsp. bolivianum	D_0__Bacteria, D_1__Proteobacteria, D_2__Alphaproteobacteria, D_3__Rickettsiales, D_4__Mitochondria, D_5__Lophophytum mirabile subsp. bolivianum	2	0	0	0	0	0	0	0	0	0	0	0	0	0	0	0	2.43e-06	0	0	0	0	0	0	0	0	0	1.68e-06
Solanum arcanum	D_0__Bacteria, D_1__Proteobacteria, D_2__Alphaproteobacteria, D_3__Rickettsiales, D_4__Mitochondria, D_5__Solanum arcanum	2	0	0	0	0	0	0	0	0	0	0	0	2.93e-06	0	0	0	0	0	0	2.3e-06	0	0	0	0	0	0	0
Rhizobacter	D_0__Bacteria, D_1__Proteobacteria, D_2__Gammaproteobacteria, D_3__Betaproteobacteriales, D_4__Burkholderiaceae, D_5__Rhizobacter	2	0	0	0	0	0	0	0	0	0	0	0	0	0	0	0	0	0	0	0	0	0	0	0	0	0	3.36e-06
uncultured-31	D_0__Bacteria, D_1__Proteobacteria, D_2__Gammaproteobacteria, D_3__Betaproteobacteriales, D_4__Neisseriaceae, D_5__uncultured	2	0	0	0	0	4.08e-06	0	0	0	0	0	0	0	0	0	0	0	0	0	0	0	0	0	0	0	0	0
MND1	D_0__Bacteria, D_1__Proteobacteria, D_2__Gammaproteobacteria, D_3__Betaproteobacteriales, D_4__Nitrosomonadaceae, D_5__MND1	2	0	0	0	0	4.08e-06	0	0	0	0	0	0	0	0	0	0	0	0	0	0	0	0	0	0	0	0	0
Azospira	D_0__Bacteria, D_1__Proteobacteria, D_2__Gammaproteobacteria, D_3__Betaproteobacteriales, D_4__Rhodocyclaceae, D_5__Azospira	2	0	0	2.56e-06	0	0	0	0	0	0	0	0	0	0	0	0	0	0	0	0	0	0	0	1.5e-06	0	0	0
Thauera	D_0__Bacteria, D_1__Proteobacteria, D_2__Gammaproteobacteria, D_3__Betaproteobacteriales, D_4__Rhodocyclaceae, D_5__Thauera	2	0	5.98e-06	0	0	0	0	0	0	0	0	0	0	0	0	0	0	0	0	0	0	0	0	0	0	0	0
Zoogloea	D_0__Bacteria, D_1__Proteobacteria, D_2__Gammaproteobacteria, D_3__Betaproteobacteriales, D_4__Rhodocyclaceae, D_5__Zoogloea	2	0	0	0	0	0	0	0	0	0	0	0	0	0	0	0	0	0	0	4.6e-06	0	0	0	0	0	0	0
Buttiauxella	D_0__Bacteria, D_1__Proteobacteria, D_2__Gammaproteobacteria, D_3__Enterobacteriales, D_4__Enterobacteriaceae, D_5__Buttiauxella	2	0	0	0	4.94e-06	0	0	0	0	0	0	0	0	0	0	0	0	0	0	0	0	0	0	0	0	0	0
Erwinia	D_0__Bacteria, D_1__Proteobacteria, D_2__Gammaproteobacteria, D_3__Enterobacteriales, D_4__Enterobacteriaceae, D_5__Erwinia	2	0	0	0	0	0	0	0	0	0	0	0	0	0	0	0	0	4.43e-06	0	0	0	0	0	0	0	0	0
Alkanindiges	D_0__Bacteria, D_1__Proteobacteria, D_2__Gammaproteobacteria, D_3__Pseudomonadales, D_4__Moraxellaceae, D_5__Alkanindiges	2	0	0	0	0	0	0	0	0	0	0	0	0	0	0	0	0	0	0	2.3e-06	0	0	0	0	1.4e-06	0	0
Nevskia	D_0__Bacteria, D_1__Proteobacteria, D_2__Gammaproteobacteria, D_3__Salinisphaerales, D_4__Solimonadaceae, D_5__Nevskia	2	0	0	0	0	4.08e-06	0	0	0	0	0	0	0	0	0	0	0	0	0	0	0	0	0	0	0	0	0
Ambiguous_taxa-41	D_0__Bacteria, D_1__Proteobacteria, D_2__Gammaproteobacteria, D_3__Xanthomonadales, D_4__Xanthomonadaceae, Ambiguous_taxa	2	0	0	0	4.94e-06	0	0	0	0	0	0	0	0	0	0	0	0	0	0	0	0	0	0	0	0	0	0
Luteimonas	D_0__Bacteria, D_1__Proteobacteria, D_2__Gammaproteobacteria, D_3__Xanthomonadales, D_4__Xanthomonadaceae, D_5__Luteimonas	2	0	0	0	0	0	0	5.74e-06	0	0	0	0	0	0	0	0	0	0	0	0	0	0	0	0	0	0	0
Spirochaeta 2	D_0__Bacteria, D_1__Spirochaetes, D_2__Spirochaetia, D_3__Spirochaetales, D_4__Spirochaetaceae, D_5__Spirochaeta 2	2	0	0	0	0	0	0	0	0	0	0	0	0	0	6.95e-06	0	0	0	0	0	0	0	0	0	0	0	0
Synergistes	D_0__Bacteria, D_1__Synergistetes, D_2__Synergistia, D_3__Synergistales, D_4__Synergistaceae, D_5__Synergistes	2	0	0	0	0	0	0	0	0	0	0	0	0	0	0	2.49e-06	0	0	0	0	0	0	0	0	0	0	1.68e-06
uncultured Verrucomicrobia bacterium	D_0__Bacteria, D_1__Verrucomicrobia, D_2__Verrucomicrobiae, D_3__Pedosphaerales, D_4__Pedosphaeraceae, D_5__uncultured Verrucomicrobia bacterium	2	0	0	5.12e-06	0	0	0	0	0	0	0	0	0	0	0	0	0	0	0	0	0	0	0	0	0	0	0

## Sheet: 3_Metadata
ID	Diet	Location
J20E_CGTACTAG-AAGGAGTA Abundance	BSF	Jejunum
J21A_CGTACTAG-GCGTAAGA Abundance	SBM	Jejunum
J28E_AGGCAGAA-GTAAGGAG Abundance	BSF	Jejunum
J3E_TAAGGCGA-TATCCTCT Abundance	BSF	Jejunum
J12E_CGTACTAG-ACTGCATA Abundance	BSF	Jejunum
J44E_GGACTCCT-CTCTCTAT Abundance	BSF	Jejunum
J39A_TCCTGAGC-AAGGAGTA Abundance	SBM	Jejunum
J2A_TAAGGCGA-CTCTCTAT Abundance	SBM	Jejunum
J33E_TCCTGAGC-ACTGCATA Abundance	BSF	Jejunum
J15A_CGTACTAG-CTCTCTAT Abundance	SBM	Jejunum
J42A_GGACTCCT-ACTGCATA Abundance	SBM	Jejunum
J9E_TAAGGCGA-GCGTAAGA Abundance	BSF	Jejunum
J19A_CGTACTAG-GTAAGGAG Abundance	SBM	Jejunum
J22E_CGTACTAG-CTAAGCCT Abundance	BSF	Jejunum
J29A_AGGCAGAA-AAGGAGTA Abundance	SBM	Jejunum
I15A_TAGGCATG-GCGTAAGA Abundance	SBM	Ileum
I19A_CTCTCTAC-ACTGCATA Abundance	SBM	Ileum
I22E_CTCTCTAC-AGAGTAGA Abundance	BSF	Ileum
I9E_TAGGCATG-TATCCTCT Abundance	BSF	Ileum
I28E_CAGAGAGG-ACTGCATA Abundance	BSF	Ileum
I21A_CTCTCTAC-TATCCTCT Abundance	SBM	Ileum
I44E_GCTACGCT-CTCTCTAT Abundance	BSF	Ileum
I20E_CTCTCTAC-CTCTCTAT Abundance	BSF	Ileum
I2A_GGACTCCT-AAGGAGTA Abundance	SBM	Ileum
I3E_GGACTCCT-GCGTAAGA Abundance	BSF	Ileum
I39A_CAGAGAGG-GCGTAAGA Abundance	SBM	Ileum

## Sheet: 4_Jej_BSFvsSBM_FDR<0.05_FC>5
Name	Jej_BSF vs. Jej_SBM - Log2 fold change	Jej_BSF vs. Jej_SBM - FDR p-value
Nosocomiicoccus	12.2548	<1.11e-16
Globicatella	12.0052	<1.11e-16
uncultured bacterium-02	11.7972	<1.11e-16
Helcobacillus	11.4289	2.097e-10
Pseudoglutamicibacter	11.263	1.244e-10
Atopostipes	10.8961	<1.11e-16
Oceanobacillus	10.7391	<1.11e-16
Gracilibacillus	10.0082	<1.11e-16
Jatrophihabitans	9.66957	5.799e-08
Corynebacterium 1	9.19492	<1.11e-16
Amphibacillus	9.16901	6.079e-10
Kurthia	9.16463	<1.11e-16
Brevibacterium	9.15859	<1.11e-16
Erysipelothrix	9.11785	8.812e-07
Enteractinococcus	9.0358	7.02e-07
Erysipelatoclostridium	8.93467	<1.11e-16
XBB1006	8.80548	<1.11e-16
Bacillus	8.5449	<1.11e-16
Flaviflexus	7.99695	1.87e-05
Ambiguous_taxa-05	7.86373	3.244e-05
Beutenbergia	7.85359	2.222e-05
Ambiguous_taxa-20	7.70189	6.108e-05
Pseudogracilibacillus	7.64794	2.526e-14
Virgibacillus	7.46476	2.694e-12
Ornithinibacillus	7.34337	1.001e-10
E1B-B3-114	7.29135	0.0001205
uncultured-12	7.1423	1.078e-14
Vagococcus	7.05768	<1.11e-16
Granulicatella	6.74826	0.0002585
Agrococcus	6.70925	0.0005928
Lachnotalea	6.6253	0.0007652
Eubacterium	6.59328	0.0003168
Vitreoscilla	6.57938	0.004567
Lysinibacillus	6.44746	1.796e-13
Coprococcus 3	6.39902	6.52e-06
Gallicola	6.38274	2.034e-05
Morganella	6.33539	0.001135
Paenibacillus	6.10559	5.742e-12
Viridibacillus	6.10387	0.002613
Jeotgalicoccus	5.9119	2.839e-10
Ruania	5.69642	0.005974
Nicoletella	5.68441	0.0003339
Dietzia	5.65984	7.875e-11
Anaerocolumna	5.56624	0.0001913
Gordonia	5.47619	0.006863
Carnobacterium	5.46052	1.992e-12
Brachybacterium	5.36593	1.842e-09
Sporosarcina	5.26981	2.115e-06
uncultured-01	5.24988	1.145e-05
Klugiella	5.23277	0.0003997
Enterobacter sp.	5.18277	0.0213814
Brevibacillus	5.03179	2.028e-07
Triticum aestivum (bread wheat)-01	-5.06928	0.0002758
Clostridium sensu stricto 5	-5.26742	9.272e-05
Hathewaya	-5.637	9.926e-05
Sarcina	-5.97262	3.439e-06
Ambiguous_taxa-34	-5.99959	0.009177
uncultured phototrophic eukaryote	-6.02213	0.0104426
Sanguibacter	-6.38454	3.133e-05
Pantoea	-7.28548	5.483e-07
Citrus maxima	-7.45455	1.426e-13
Ambiguous_taxa-01	-7.90537	0.0002038
Serratia	-8.76665	0.0001396
Lotus japonicus	-9.80505	7.529e-13
Phaseolus acutifolius (tepary bean)	-11.3938	<1.11e-16

## Sheet: 5_Ile_BSFvsSBM_FDR<0.05_FC>5
Name	Ile_BSF vs. Ile_SBM - Log2 fold change	Ile_BSF vs. Ile_SBM - FDR p-value
Nosocomiicoccus	11.0332	1.399e-07
uncultured bacterium-02	10.7888	3.067e-07
Globicatella	10.6116	<1.11e-16
Gracilibacillus	10.1614	4.99e-06
Hafnia-Obesumbacterium	9.75186	0.0006226
Atopostipes	9.6023	1.616e-13
Oceanobacillus	8.89507	<1.11e-16
Citrobacter	8.77527	0.0001135
Pseudoglutamicibacter	8.73933	7.491e-05
Georgenia	8.6379	0.0001111
Helcobacillus	8.42961	0.0002269
Corynebacterium 1	8.38574	<1.11e-16
Brevibacterium	8.3308	<1.11e-16
Mannheimia	8.30794	0.0009224
Ornithinibacillus	7.68334	0.001344
Kurthia	7.58634	1.442e-10
Bacillus	7.3611	<1.11e-16
Virgibacillus	7.28245	3.821e-05
Erysipelatoclostridium	6.94379	2.071e-05
Hydrogenispora	6.72626	0.007098
Amphibacillus	6.69992	0.0002634
Flaviflexus	6.60049	0.005521
uncultured-12	6.54499	2.123e-06
Bibersteinia	6.37526	2.901e-05
XBB1006	6.3329	1.376e-08
Pseudogracilibacillus	6.24809	1.768e-05
Enteractinococcus	6.14779	0.0113964
Proteus	6.02106	0.001126
Beutenbergia	6.01226	0.0133023
Paenibacillus	5.97273	4.177e-06
Dietzia	5.95776	8.619e-07
Jatrophihabitans	5.88854	0.0001219
Lysinibacillus	5.78614	3.821e-05
Vagococcus	5.73899	4.285e-07
Aeromonas	5.50811	0.0405599
Enterobacter	5.49083	0.006577
Pseudocitrobacter	5.40355	0.047994
Granulicatella	5.25318	0.0330986
Rummeliibacillus	5.07647	0.0416389
uncultured-20	-5.19685	0.0118599
[Acetivibrio] ethanolgignens group	-5.38829	0.0002709
Peptoclostridium	-5.39903	3.491e-05
Ruminococcaceae UCG-011	-5.9853	0.003687
Moryella	-6.3881	0.0392346
Lachnospiraceae AC2044 group	-6.44003	3.929e-06
[Eubacterium] xylanophilum group	-7.00499	0.0004647
Stomatobaculum	-7.48922	0.0009277
Citrus maxima	-7.62534	8.619e-07
Schwartzia	-7.94953	0.010679
Ambiguous_taxa-01	-9.03558	0.00117
Lotus japonicus	-10.0625	0.0001135
Triticum aestivum (bread wheat)-01	-10.5863	0.0001135
Phaseolus acutifolius (tepary bean)	-12.1726	9.429e-14

## Sheet: 6_Shared and unique list
Shared or common differentially abundance genus between Jejunum and Ileum	Increased abundance in		Unique differential abundance genus in Jejunum	Increased abundance in		Unique differential abundance genus in Ileum	Increased abundance in
Nosocomiicoccus	BSF		Erysipelothrix	BSF		Hafnia-Obesumbacterium	BSF
Globicatella	BSF		Ambiguous_taxa-05	BSF		Citrobacter	BSF
uncultured bacterium-02	BSF		Ambiguous_taxa-20	BSF		Georgenia	BSF
Helcobacillus	BSF		E1B-B3-114	BSF		Mannheimia	BSF
Pseudoglutamicibacter	BSF		Agrococcus	BSF		Hydrogenispora	BSF
Atopostipes	BSF		Lachnotalea	BSF		Bibersteinia	BSF
Oceanobacillus	BSF		Eubacterium	BSF		Proteus	BSF
Gracilibacillus	BSF		Vitreoscilla	BSF		Aeromonas	BSF
Jatrophihabitans	BSF		Coprococcus 3	BSF		Enterobacter	BSF
Corynebacterium 1	BSF		Gallicola	BSF		Pseudocitrobacter	BSF
Amphibacillus	BSF		Morganella	BSF		Rummeliibacillus	BSF
Kurthia	BSF		Viridibacillus	BSF		uncultured-20	SBM
Brevibacterium	BSF		Jeotgalicoccus	BSF		[Acetivibrio] ethanolgignens group	SBM
Enteractinococcus	BSF		Ruania	BSF		Peptoclostridium	SBM
Erysipelatoclostridium	BSF		Nicoletella	BSF		Ruminococcaceae UCG-011	SBM
XBB1006	BSF		Anaerocolumna	BSF		Moryella	SBM
Bacillus	BSF		Gordonia	BSF		Lachnospiraceae AC2044 group	SBM
Flaviflexus	BSF		Carnobacterium	BSF		[Eubacterium] xylanophilum group	SBM
Beutenbergia	BSF		Brachybacterium	BSF		Stomatobaculum	SBM
Pseudogracilibacillus	BSF		Sporosarcina	BSF		Schwartzia	SBM
Virgibacillus	BSF		uncultured-01	BSF
Ornithinibacillus	BSF		Klugiella	BSF
uncultured-12	BSF		Enterobacter sp.	BSF
Vagococcus	BSF		Brevibacillus	BSF
Granulicatella	BSF		Clostridium sensu stricto 5	SBM
Lysinibacillus	BSF		Hathewaya	SBM
Paenibacillus	BSF		Sarcina	SBM
Dietzia	BSF		Ambiguous_taxa-34	SBM
Triticum aestivum (bread wheat)-01	SBM		uncultured phototrophic eukaryote	SBM
Citrus maxima	SBM		Sanguibacter	SBM
Ambiguous_taxa-01	SBM		Pantoea	SBM
Lotus japonicus	SBM		Serratia	SBM
Phaseolus acutifolius (tepary bean)	SBM
