# Supplementary material for: Local intestinal microbiota response and systemic effects of feeding black soldier fly larvae to replace soybean meal in growing pigs
Source: Sci Rep. 2021 Jul 23;11:15088. doi: 10.1038/s41598-021-94604-8 (PMC8302639; doi:10.1038/s41598-021-94604-8)
Supplement: Supplementary file 3 — Supplementary File S2 [file 41598_2021_94604_MOESM3_ESM.xlsx]

## Sheet: Information
Supplementary file S2: The list core enriched gene in the biological processes and pathways of the enriched gene sets as shown in supplementary table S2
Tab	Content
Jejunum	The list core enriched gene in the biological processes and pathways of the enriched gene sets as shown in Table S2*
Ileum	The list core enriched gene in the biological processes and pathways of the enriched gene sets as shown in Table S2*
*	Up- and Down-regulated transcriptomic response in small intestinal tissue of pig fed diets with black soldier fly relative to a diet with soybean meal.

## Sheet: Jejunum
Upregulated (6)	Downregulated (118)
CYP1A1	COL5A2
GSTO2	SDC2
AKR1C1	LAMB2
CYP2C9	RELN
CYP2C8	COL5A3
CYP2C18	LAMA5
	LAMC3
	ITGA2B
	COL6A3
	SV2B
	THBS3
	ITGB8
	ITGA2
	TNC
	THBS1
	COL5A1
	ITGA10
	GP1BA
	GP9
	FN1
	ITGA9
	LAMA4
	LAMB1
	COL4A1
	ITGB3
	CD47
	COL6A1
	COL6A2
	ITGA11
	VWF
	COL1A1
	RPL17
	RPS15A
	RPL22L1
	RPLP0
	RPS20
	RPL23A
	RPLP2
	RPL34
	RPL35
	RPS18
	RPL38
	RPS19
	ABCC8
	KCNJ5
	KCNA1
	KCNN4
	KCNK17
	KCNMB2
	KCNH2
	KCNN1
	KCNMB1
	PIK3R1
	ACTN4
	PAK1
	TLN1
	PDGFRB
	FLNA
	RAP1B
	DOCK1
	MYLK2
	PAK4
	ERBB2
	CCND2
	AKT2
	ACTN1
	MYL9
	FLT1
	PAK3
	VAV2
	CAV2
	CAV1
	ARHGAP5
	PDGFA
	RTN4RL2
	TGFB2
	SPON2
	NRP1
	UNC5C
	RTN4RL1
	GHRL
	NRTN
	SEMA3B
	PAX2
	MAPT
	LDB1
	CDK6
	GLI2
	LST1
	NF1
	SMARCA1
	CIT
	CLDN7
	CLDN10
	CLDN2
	CLDN8
	CADM3
	CLDN9
	CDH5
	CD93
	ANXA9
	CLDN5
	CLDN19
	CD34
	RIMS1
	SLC1A1
	LPAR3
	PCDHB16
	CALY
	CHRNB4
	HTR3A
	SCN1B
	CHRNE
	DTNA
	CHRNB1
	HCRT
	GABRB2
	NPY

## Sheet: Ileum
Upregulated (31)	Downregulated (55)
RXRG	ITGAV
PCK1	ITGB4
APOC3	CD44
ANGPTL4	LAMA4
FABP7	LAMB2
ACSL3	VTN
CYP27A1	COL5A3
CPT1B	LAMB1
AQP7	TNC
SCP2	LAMB3
RXRA	ITGA11
FADS2	ITGA1
HMGCS2	GP9
ACADL	LAMC1
ACOX3	ITGA6
ACAA1	COL5A1
NR1H3	COL4A1
APOA1	CD47
LPL	ITGB3
FABP1	VWF
SLC27A4	THBS1
GK	SV2B
ACOX1	THBS3
SCD5	COL6A1
PPARA	COL6A3
ACSL5	LAMC2
CPT1A	COL6A2
RXRB	GDNF
CYP1A1	NRP1
ALDH3A2	CDK5R1
KMO	NF1
	THY1
	SMARCA1
	LST1
	ROBO1
	SEMA3B
	NTNG2
	YWHAG
	POU6F2
	OPHN1
	RTN4RL2
	GHRL
	NTNG1
	RTN4RL1
	MAPT
	CDK6
	CLN5
	TSC1
	BACE2
	SOCS1
	ELANE
	APOA2
	TIMP1
	IL6
	EIF2AK1
