# Supplementary material for: Local intestinal microbiota response and systemic effects of feeding black soldier fly larvae to replace soybean meal in growing pigs
Source: Sci Rep. 2021 Jul 23;11:15088. doi: 10.1038/s41598-021-94604-8 (PMC8302639; doi:10.1038/s41598-021-94604-8)
Supplement: Supplementary file 4 — Supplementary File S3 [file 41598_2021_94604_MOESM4_ESM.xlsx]

## Sheet: Information
Supplementary file S3: Analysed amine metabolites in plasma samples of individual pig fed with either BSF- or SBM-based diets .
Tab	Content
2	Internal Standards
3	Plasma_wk3_Amine_pig
4	Ref_metabolome_DB_Amine
Additional info:
ID	Treatment
SBM9	SBM
SBM10	SBM
SBM11	SBM
SBM12	SBM
SBM13	SBM
SBM14	SBM
SBM15	SBM
SBM16	SBM
BSF9	BSF
BSF10	BSF
BSF11	BSF
BSF12	BSF
BSF13	BSF
BSF14	BSF
BSF15	BSF
BSF16	BSF

## Sheet: 2_Internal Standards
Internal Standards
2-(4-hydroxy-3-methoxyphenyl) ethyl-1, 1,2,2-d4-amine
Ala_C13N15
Arg_C13N15
Asn_C13N15
Asp_C13N15
Beta-alanine-2,2,3,3,-d4
Gln_C13N15
Glu_C13 N15
Gly_C13N15
Histamine-a,a,P,P-d4 2HCl
L-2-aminobutyric acid-d6 acid
Leu_C13N15
L-lle C13N15
L-Methionine
L-NT-methyl-d3-L-histidine
L-ornithine-3,3,4, 4,5,5,-d6
Lys_C13N15
Phe_C13N15
Ser_C13N15
Thr_C13N 15
Trp_C13N15
Tyr_C13N15
Val_C13N15

## Sheet: 3_Plasma_wk3_Amine_pig
ID	Treatment	1-Methylhistidine	3-Methoxytyramine	3-Methoxytyrosine	3-Methylhistidine	ADMA	Anserine	Beta-Alanine	Citrulline	Cystathionine	Cysteine	DL-3-aminoisobutyric acid	Ethanolamine	Gamma-Glutamylglutamine	Gamma-L-glutamyl-L-alanine	Gamma-aminobutyric acid	Glutathione	Glycine	Glycylglycine	Histamine	Homocitrulline	Homocysteine	Hydroxylysine	L-2-aminoadipic acid	L-4-hydroxy-proline	L-Alanine	L-Alpha-aminobutyric acid	L-Arginine	L-Asparagine	L-Aspartic acid	L-Carnosine	L-Glutamic acid	L-Glutamine	L-Histidine	L-Homoserine	L-Isoleucine	L-Kynurenine	L-Leucine	L-Lysine	L-Methionine	L-Methionine sulfoxide	L-Phenylalanine	L-Proline	L-Serine	L-Threonine	L-Tryptophan	L-Tyrosine	L-Valine	Methionine sulfone
SBM9	SBM	0.181595	0.00102	0.004894	0.096662	0.001894	0.003348	0.131064	0.847712	0.011084	0.859349	0.003225	0.142022	0.00173	0.00726	0.005809	0.007194	15.6572	0.978074	0.028888	0.010469	0.201858	0.025825	0.030195	2.41262	4.81781	0.074179	1.83665	1.02746	0.202637	0.00498	1.48177	13.0861	0.017105	0.003344	6.65218	0.007451	1.3613	0.482768	0.761895	0.008476	5.40285	2.74891	3.04886	5.07325	2.90741	9.66736	7.5655	0.037726
SBM10	SBM	0.097272	0.001239	0.004829	0.050946	0.001902	0.002907	0.204254	0.444172	0.010078	0.98114	0.002985	0.14036	0.003784	0.015135	0.00635	0.013211	15.4754	1.00291	0.017916	0.008133	0.323897	0.027847	0.062958	2.26681	6.3251	0.069702	1.7286	1.15577	0.165235	0.005128	1.59082	16.1874	0.010173	0.003517	9.4587	0.004604	1.642	1.01844	0.954924	0.008383	5.89926	3.32545	4.50503	9.09937	2.7651	11.8481	9.05485	0.040099
SBM11	SBM	0.119634	0.000987	0.004458	0.036676	0.001611	0.002113	0.09726	0.657996	0.00926	0.878733	0.003151	0.112919	0.005222	0.018378	0.005112	0.017773	13.9362	0.902391	0.016238	0.004137	0.172617	0.022681	0.037993	1.89771	5.76498	0.046822	2.34814	0.806521	0.181576	0.004954	1.56533	14.2154	0.011422	0.004601	9.25802	0.0069	1.49612	0.768623	0.914528	0.008472	5.18573	2.83236	3.32198	4.51817	2.65645	10.5256	8.76799	0.02884
SBM12	SBM	0.167686	0.001122	0.004456	0.08266	0.001297	0.003089	0.13683	0.676392	0.009618	0.799403	0.002133	0.116178	0.002023	0.006018	0.006007	0.01211	13.6353	1.05538	0.021049	0.011016	0.275774	0.027628	0.029885	1.99436	3.73643	0.046656	1.80941	0.917334	0.185994	0.003608	1.76975	12.3967	0.011822	0.003731	7.74221	0.003954	1.38992	0.669837	0.806447	0.008643	4.48257	2.6233	3.50123	4.98155	2.38352	9.73155	8.04902	0.038406
SBM13	SBM	0.114701	0.000789	0.003544	0.083053	0.00153	0.00279	0.160967	0.800279	0.012967	1.48536	0.002152	0.104954	0.001702	0.005455	0.004603	0.007871	11.9441	0.929725	0.017681	0.006056	0.275462	0.026108	0.056826	1.75683	3.51808	0.039027	2.98599	0.820361	0.184609	0.005124	1.35069	13.3943	0.010397	0.00471	7.30742	0.007726	1.45105	0.798429	0.960366	0.006895	6.19933	3.20566	2.76959	4.46137	2.60007	9.77825	8.60836	0.030407
SBM14	SBM	0.162422	0.00103	0.005151	0.050244	0.001463	0.003221	0.098019	0.519205	0.010738	0.833482	0.001465	0.086042	0.001234	0.006314	0.003582	0.013094	12.2863	0.848843	0.02139	0.00751	0.268865	0.023599	0.045154	1.73469	3.79643	0.062818	2.27746	0.578554	0.190541	0.004464	2.50217	9.91921	0.012779	0.005396	6.41667	0.011352	1.33282	0.785703	0.76249	0.006211	3.84509	2.14272	3.3253	3.29012	2.39937	7.09653	8.11988	0.034703
SBM15	SBM	0.109613	0.000824	0.004076	0.062607	0.00161	0.004582	0.127406	0.552749	0.012261	1.10434	0.001574	0.093556	0.00228	0.007986	0.007249	0.022014	13.5663	0.917311	0.010926	0.007965	0.266756	0.027516	0.05205	2.18381	4.31333	0.037617	1.88566	0.964977	0.175878	0.005072	1.48388	13.5007	0.010684	0.004938	7.56004	0.004969	1.57739	0.910547	1.05138	0.008837	5.00375	2.70725	2.69962	5.06286	2.74688	9.74916	8.8319	0.035431
SBM16	SBM	0.150396	0.000951	0.005195	0.052897	0.001788	0.002209	0.128752	0.495205	0.010241	1.1913	0.002132	0.085588	0.003102	0.010408	0.004127	0.01552	13.2654	0.950921	0.011664	0.004014	0.377342	0.02143	0.037883	1.90548	4.39692	0.053957	1.49155	0.734505	0.100948	0.004219	0.950556	13.9256	0.010626	0.003654	7.8516	0.004925	1.47362	0.717807	1.02799	0.007854	4.61106	2.30839	3.08855	6.05166	2.7315	8.36455	8.53808	0.027828
BSF9	BSF	0.223312	0.000827	0.006076	0.081378	0.001828	0.003737	0.167469	0.739195	0.018131	1.1002	0.003365	0.160349	0.001408	0.008451	0.005382	0.007982	14.256	0.879178	0.028657	0.057131	0.123712	0.022683	0.033046	2.39001	5.98089	0.290532	2.06083	0.672264	0.151841	0.0041	1.47252	11.2873	0.01496	0.006297	8.34569	0.005541	1.15643	0.427039	2.86834	0.016292	6.09053	2.7706	2.79109	6.95569	2.57446	16.813	17.3115	0.034922
BSF10	BSF	0.168888	0.000844	0.007868	0.064551	0.001789	0.00276	0.173898	0.726243	0.017723	1.25097	0.004156	0.164319	0.003871	0.016555	0.004407	0.016665	12.8619	0.814576	0.046826	0.022152	0.269987	0.020752	0.031892	1.80002	7.13164	0.325085	1.63488	0.737619	0.186261	0.004788	2.0434	14.1912	0.014157	0.005748	9.58621	0.005279	1.53537	0.541564	3.21116	0.016572	6.31402	2.82875	3.2385	13.6615	3.00361	20.3858	21.8794	0.030127
BSF11	BSF	0.199655	0.000644	0.007701	0.042135	0.001655	0.002531	0.162454	0.600713	0.01196	0.991144	0.004165	0.128705	0.002789	0.013206	0.003766	0.00878	12.4496	0.832437	0.016284	0.021983	0.14543	0.021439	0.028198	1.93286	6.50296	0.276145	2.34964	0.679901	0.124005	0.00362	1.53354	14.1423	0.011529	0.007066	9.4238	0.009632	1.28579	0.546123	2.4243	0.013437	5.90806	2.98055	3.25288	7.48334	3.15275	19.9423	17.8712	0.029041
BSF12	BSF	0.247754	0.000858	0.009074	0.053561	0.001924	0.00368	0.205049	0.602112	0.012793	1.06092	0.003485	0.218566	0.007115	0.031279	0.005733	0.042169	17.6075	1.13957	0.034968	0.073233	0.125111	0.028548	0.049492	2.18035	7.09599	0.273504	2.17634	0.870966	0.214072	0.005495	2.56187	14.6248	0.016969	0.006678	9.92322	0.005614	1.45282	0.591951	2.3106	0.02319	7.48474	3.36165	3.7825	8.59242	2.99908	16.8834	19.576	0.046938
BSF13	BSF	0.188186	0.001037	0.005956	0.069222	0.001297	0.004868	0.159738	0.580057	0.015594	1.24615	0.003313	0.122572	0.002356	0.009456	0.004772	0.013546	9.68969	0.782774	0.024447	0.042474	0.201095	0.024917	0.030962	1.52484	4.22767	0.201202	2.13859	0.549212	0.161755	0.005264	2.84725	11.1373	0.012965	0.006239	6.3068	0.003707	1.15881	0.57638	2.74723	0.023418	6.11459	2.38993	3.27012	4.07969	2.76474	11.8774	14.9938	0.029043
BSF14	BSF	0.232273	0.00102	0.005454	0.079025	0.00188	0.007437	0.15636	0.627132	0.015195	1.12402	0.002948	0.215721	0.002065	0.012028	0.006411	0.029581	13.8559	1.02423	0.035267	0.045267	0.13052	0.027142	0.044743	2.08753	5.9022	0.303523	0.924947	0.647372	0.248989	0.007038	3.57866	10.8684	0.015798	0.00695	8.28088	0.010623	1.53279	0.59563	1.82983	0.013391	6.76612	2.81653	2.85609	4.6859	2.91415	14.4076	19.2213	0.02936
BSF15	BSF	0.196931	0.000941	0.007709	0.070025	0.001868	0.003897	0.157925	0.589512	0.014517	1.5571	0.002563	0.146151	0.005703	0.021909	0.005637	0.054354	10.5038	0.814434	0.024143	0.046268	0.218293	0.026102	0.048694	1.87198	5.67358	0.281159	2.85316	0.600945	0.215434	0.005698	2.77519	13.974	0.012502	0.005747	7.76731	0.005963	1.42876	0.764065	1.99855	0.014541	5.98532	2.63368	2.91659	6.26833	3.02096	12.0988	17.059	0.033272
BSF16	BSF	0.173703	0.000891	0.006868	0.04959	0.001439	0.003065	0.189886	0.549221	0.016091	0.822989	0.002769	0.122213	0.003	0.013018	0.00476	0.04021	13.51	1.00225	0.029592	0.019457	0.132645	0.026845	0.036655	2.18304	4.76612	0.206845	2.02629	0.729966	0.198898	0.00669	2.73953	12.6214	0.011566	0.005404	7.90001	0.004858	1.37079	0.534429	2.72967	0.01444	5.15168	2.57538	3.41059	5.77895	2.82635	12.0705	16.8269	0.022766
[truncated: 10 more columns]

## Sheet: 4_Ref_metabolome_DB_Amine
C01152
C05587
C01152
C00430
C05635
C01017
C03626
C00099
C00327
C00791
C05145
C16741
C03758
C00788
C00189
C00334
C03740
C00037
C02037
C00388
C01924
C00956
C01015
C00041
C02356
C00062
C00152
C00049
C00386
C00025
C00064
C00135
C00263
C00407
C00328
C00123
C00047
C00073
C00079
C00408
C00148
C00065
C00188
C00078
C00082
C00183
C07194
C03793
C00547
C00979
C00346
C00077
C00134
C00021
C00213
C21188
C00780
C00315
C00245
C02291
C05283
C00051
C01632
C02427
C05330
C01005
C00449
C00750
